# Supplementary material for: 4-(Di­methyl­amino)­pyridinium trichlorido[4-(di­methyl­amino)­pyridine-κN]cobaltate(II)
Source: Acta Crystallogr Sect E Struct Rep Online. 2013 Jun 12;69(Pt 7):m379–80. doi: 10.1107/S1600536813015602 (PMC3772417; doi:10.1107/S1600536813015602)
Supplement: Supplementary file 2 [file e-69-0m379-Isup2.hkl]

#
# h,k,l, Fc-squared, Fo-squared, sigma(Fo-squared) and status flag
#
data_I
_shelx_title ' scan_0m in P -1'
_shelx_refln_list_code          4
_shelx_F_calc_maximum      147.19
_exptl_crystal_F_000       422.00
_reflns_d_resolution_high  0.8397
 
loop_
 _symmetry_equiv_pos_as_xyz
 'x, y, z'
 '-x, -y, -z'
 
_cell_length_a     7.7468
_cell_length_b     8.4036
_cell_length_c    15.4765
_cell_angle_alpha  79.732
_cell_angle_beta   89.983
_cell_angle_gamma  67.889
 
_shelx_F_squared_multiplier     1.000
 
loop_
 _refln_index_h
 _refln_index_k
 _refln_index_l
 _refln_F_squared_calc
 _refln_F_squared_meas
 _refln_F_squared_sigma
 _refln_observed_status
   1   0   0     1262.33     1400.69      8.39 o
   2   0   0       35.39       26.13      1.51 o
   3   0   0     1302.17     1383.93     10.85 o
   4   0   0        1.49        2.10      0.88 o
   5   0   0     1457.28     1446.93     16.25 o
   6   0   0      848.57      877.13     17.80 o
   7   0   0       80.41       83.99      3.29 o
   8   0   0        9.99        5.64      2.14 o
  -8   1   0       20.82       17.98      2.56 o
  -7   1   0      144.33      148.48      4.08 o
  -6   1   0     2282.09     2313.43     19.08 o
  -5   1   0     2932.36     2965.88     31.70 o
  -4   1   0     1094.41     1155.70     10.06 o
  -3   1   0      260.60      285.67      3.52 o
  -2   1   0      326.88      343.97      4.15 o
  -1   1   0     3175.94     3269.61     22.69 o
   0   1   0     2265.86     2375.17     60.24 o
   1   1   0     2912.73     2927.95     38.08 o
   2   1   0     3980.51     4112.75     28.29 o
   3   1   0        3.44       10.94      0.90 o
   4   1   0     3490.99     3527.61     36.81 o
   5   1   0     2603.08     2723.77     20.75 o
   6   1   0       23.81       24.76      1.77 o
   7   1   0      210.14      211.61      4.34 o
   8   1   0      279.01      276.17      5.40 o
  -7   2   0      211.20      219.53      6.90 o
  -6   2   0      460.17      469.24      6.53 o
  -5   2   0      592.54      612.57      7.10 o
  -4   2   0      452.20      452.96      5.92 o
  -3   2   0      934.91      996.53     10.22 o
  -2   2   0     5091.69     5355.37     53.88 o
  -1   2   0     4221.12     4316.37     30.09 o
   0   2   0     1329.81     1383.10      8.55 o
   1   2   0     4303.59     4347.98     38.20 o
   2   2   0    19775.20    20856.86    157.24 o
   3   2   0        0.58        0.80      0.85 o
   4   2   0      225.02      206.34      3.96 o
   5   2   0     2224.67     2266.67     17.61 o
   6   2   0      685.38      662.69      8.67 o
   7   2   0      273.82      268.90      4.71 o
   8   2   0      264.87      271.72      5.12 o
   9   2   0       94.45       88.56      4.55 o
  -7   3   0      413.53      439.91      8.21 o
  -6   3   0      161.64      176.02      4.30 o
  -5   3   0      720.30      714.78      8.09 o
  -4   3   0        0.86        1.35      1.23 o
  -3   3   0       36.39       35.92      2.30 o
  -2   3   0      160.81      125.47      2.48 o
  -1   3   0     4779.28     4951.46     34.81 o
   0   3   0     4359.13     4439.00     61.89 o
   1   3   0      802.07      819.57      9.01 o
   2   3   0      176.69      179.23      2.15 o
   3   3   0        2.41       -0.35      0.64 o
   4   3   0      881.92     1005.21     15.70 o
   5   3   0       86.82       91.56      2.38 o
   6   3   0      240.36      241.91      4.02 o
   7   3   0     1380.94     1318.17     12.27 o
   8   3   0      157.06      169.42      4.14 o
   9   3   0        0.52       -1.54      1.92 o
  -6   4   0      249.91      264.62      5.43 o
  -5   4   0      321.46      336.60      5.54 o
  -4   4   0      145.70      148.20      6.01 o
  -3   4   0      318.65      316.01      4.63 o
  -2   4   0      165.48      183.01      3.22 o
  -1   4   0      129.30      123.45      5.20 o
   0   4   0      814.69      851.20      9.25 o
   1   4   0      831.37      804.80      9.54 o
   2   4   0      215.98      202.76      4.05 o
   3   4   0      149.92      145.28      2.22 o
   4   4   0     3952.18     3926.86     27.13 o
   5   4   0        2.03        2.72      0.92 o
   6   4   0      888.73      900.15      8.53 o
   7   4   0     1864.46     1882.72     15.43 o
   8   4   0      815.98      796.17      8.69 o
   9   4   0        3.57       -0.09      2.02 o
  -5   5   0       76.63       85.27      3.68 o
  -4   5   0      147.06      137.56      4.79 o
  -3   5   0       94.51      101.53      8.88 o
  -2   5   0     1064.73     1047.68      9.93 o
  -1   5   0      336.54      353.38      6.34 o
   0   5   0       29.43       21.01      2.08 o
   1   5   0     2274.23     2272.46     22.96 o
   2   5   0     2297.54     2313.19     23.32 o
   3   5   0       68.53       69.51      2.93 o
   4   5   0       79.77       77.99      1.96 o
   5   5   0      388.03      398.29      5.52 o
   6   5   0      251.21      245.36      4.28 o
   7   5   0      347.88      348.78      5.58 o
   8   5   0      275.18      259.26      4.73 o
   9   5   0        6.34        0.34      1.53 o
  -4   6   0       12.39       11.92      2.63 o
  -3   6   0       25.11       32.14      3.03 o
  -2   6   0       61.87       72.87      3.26 o
  -1   6   0      120.12      113.93      4.52 o
   0   6   0       86.36       97.77      2.41 o
   1   6   0       49.25       45.01      2.91 o
   2   6   0       22.98       20.92      2.09 o
   3   6   0      205.98      201.68      4.92 o
   4   6   0      280.46      278.09      5.89 o
   5   6   0      883.60      868.74      8.37 o
   6   6   0     2467.83     2401.04     19.37 o
   7   6   0      661.22      632.64      8.54 o
   8   6   0       63.39       60.81      3.33 o
  -3   7   0        9.96        4.54      1.83 o
  -2   7   0      127.68      122.49      3.56 o
  -1   7   0       93.12       96.68      5.04 o
   0   7   0      956.20      955.52     29.77 o
   1   7   0      822.99      819.90     11.81 o
   2   7   0      344.30      361.23     11.69 o
   3   7   0        3.61        3.84      1.87 o
   4   7   0        2.42        4.42      1.88 o
   5   7   0      422.16      422.07      8.05 o
   6   7   0      570.59      564.17      9.68 o
   7   7   0      372.60      374.66      8.99 o
   8   7   0       87.35       78.66      4.54 o
  -2   8   0        9.81       10.96      2.85 o
  -1   8   0        1.69       -0.50      2.22 o
   0   8   0      526.71      520.29      9.73 o
   1   8   0      495.31      512.00      9.56 o
   2   8   0      239.24      242.41      6.53 o
   3   8   0      490.49      517.41      9.49 o
   4   8   0      599.64      608.56     10.52 o
   5   8   0      492.49      484.32      9.35 o
   6   8   0      105.60      102.69      4.95 o
   7   8   0        5.37        5.88      3.63 o
   0   9   0       25.24       28.29      3.47 o
   1   9   0      142.13      137.22      6.88 o
   2   9   0        7.72       15.92      3.53 o
   3   9   0      105.25      110.84      5.77 o
   4   9   0      229.02      230.92      6.99 o
   5   9   0      699.90      714.74     21.76 o
   6   9   0      239.37      249.49      7.41 o
  -6  -9   1        8.94        6.57      2.67 o
  -5  -9   1        2.08       -1.02      2.44 o
  -4  -9   1      457.82      464.37      9.83 o
  -3  -9   1      400.79      429.10      9.37 o
  -2  -9   1      166.38      170.98      6.31 o
  -1  -9   1       68.18       71.61      4.92 o
  -7  -8   1        8.52        8.55      2.81 o
  -6  -8   1       39.05       35.99      3.46 o
  -5  -8   1       55.88       54.96      3.85 o
  -4  -8   1       21.65       22.20      2.92 o
  -3  -8   1      175.70      169.38      5.71 o
  -2  -8   1       17.92       21.31      2.81 o
  -1  -8   1        1.26        0.33      4.28 o
   0  -8   1       78.42       79.55      4.80 o
   1  -8   1      189.34      182.49      6.34 o
  -8  -7   1       56.90       63.35      4.36 o
  -7  -7   1        0.81        1.52      2.36 o
  -6  -7   1        1.54        2.44      2.00 o
  -5  -7   1        9.46        7.16      2.06 o
  -4  -7   1      264.77      268.77      6.37 o
  -3  -7   1      113.37      100.40      4.24 o
  -2  -7   1      920.94      899.85     12.57 o
  -1  -7   1     1007.11     1025.39     13.84 o
   0  -7   1      735.47      711.11     11.00 o
   1  -7   1        0.54       -0.52      1.92 o
   2  -7   1       84.68       97.15      3.28 o
   3  -7   1       32.72       25.06      2.20 o
  -8  -6   1        7.83       11.35      1.94 o
  -7  -6   1      541.57      536.69      9.29 o
  -6  -6   1      586.12      555.71      6.59 o
  -5  -6   1        0.80        2.15      2.25 o
  -4  -6   1      289.34      282.85      6.03 o
  -3  -6   1      243.58      237.20      9.24 o
  -2  -6   1      160.55      144.58      4.32 o
  -1  -6   1     1847.04     1793.69     19.74 o
   0  -6   1     1493.83     1498.74     12.57 o
   1  -6   1      323.59      311.55      4.60 o
   2  -6   1      165.34      161.82      5.17 o
   3  -6   1      139.60      146.87      3.85 o
   4  -6   1      437.10      438.70      6.67 o
  -9  -5   1      121.58      116.91      5.01 o
  -8  -5   1        2.01       -1.32      1.32 o
  -7  -5   1      305.69      296.85      4.74 o
  -6  -5   1      370.74      347.70      8.17 o
  -5  -5   1        7.89        5.75      1.06 o
  -4  -5   1      676.63      691.92      6.62 o
  -3  -5   1      608.07      574.28     12.11 o
  -2  -5   1     2758.99     2858.61     28.06 o
  -1  -5   1     1560.66     1509.01     16.53 o
   0  -5   1       60.60       69.76      3.05 o
   1  -5   1        1.08        2.80      0.99 o
   2  -5   1      158.46      162.39      4.09 o
   3  -5   1     1907.89     1841.23     15.83 o
   4  -5   1     1594.65     1581.39     14.50 o
   5  -5   1       36.81       47.93      3.06 o
  -9  -4   1       83.62       85.08      6.42 o
  -8  -4   1      174.01      171.46     12.44 o
  -7  -4   1      504.06      501.23      7.69 o
  -6  -4   1       41.67       47.22      2.59 o
  -5  -4   1      316.20      340.74      4.27 o
  -4  -4   1        1.51        3.31      0.92 o
  -3  -4   1     2089.80     2099.40     15.81 o
  -2  -4   1     8692.41     8640.13     76.12 o
  -1  -4   1     2599.19     2533.91     24.50 o
   0  -4   1     1434.86     1502.48     14.34 o
   1  -4   1        4.13        5.55      0.89 o
   2  -4   1        1.27        0.02      0.92 o
   3  -4   1      439.52      425.18      5.51 o
   4  -4   1      910.59      928.13     15.86 o
   5  -4   1      206.47      198.28      4.51 o
   6  -4   1        0.40        1.12      3.37 o
  -9  -3   1      151.03      161.59      5.26 o
  -8  -3   1      362.18      352.45      5.76 o
  -7  -3   1     1010.08     1033.93     14.28 o
  -6  -3   1     1086.56     1065.91     10.02 o
  -5  -3   1      491.31      473.58      5.40 o
  -4  -3   1        5.54        6.86      0.90 o
  -3  -3   1     1901.99     1888.35     16.51 o
  -2  -3   1      691.94      722.86     10.36 o
  -1  -3   1     3272.72     3325.47     30.43 o
   0  -3   1        2.06        5.47      0.63 o
   1  -3   1       11.72       17.89      1.07 o
   2  -3   1     3347.21     3503.55     25.61 o
   3  -3   1     1742.79     1757.80     20.15 o
   4  -3   1      971.01      944.44      9.29 o
   5  -3   1      194.74      190.97      4.13 o
   6  -3   1      674.70      690.38      8.51 o
  -9  -2   1       95.75       99.70      9.64 o
  -8  -2   1      133.10      134.20      4.26 o
  -7  -2   1      313.00      308.45      5.12 o
  -6  -2   1      464.78      469.91      5.83 o
  -5  -2   1      492.45      498.69      5.60 o
  -4  -2   1      964.15      891.80      8.45 o
  -3  -2   1     8032.62     8197.70     56.16 o
  -2  -2   1    11766.75    12050.35    103.88 o
  -1  -2   1     6210.06     6318.92     65.49 o
   0  -2   1    11353.29    11935.58     89.29 o
   1  -2   1      360.83      351.41      6.46 o
   2  -2   1        6.23        0.26      1.10 o
   3  -2   1     2493.59     2452.65     56.20 o
   4  -2   1     1210.08     1214.55     12.98 o
   5  -2   1        9.48        9.87      1.57 o
   6  -2   1      604.22      618.75      7.66 o
   7  -2   1      177.62      176.50      5.44 o
  -8  -1   1      482.04      511.64     12.18 o
  -7  -1   1      279.38      273.34      4.87 o
  -6  -1   1      180.12      198.88      4.63 o
  -5  -1   1       11.40       11.28      1.25 o
  -4  -1   1      267.45      271.49      3.90 o
  -3  -1   1      848.09      864.82      9.70 o
  -2  -1   1     3072.99     3061.35     26.61 o
  -1  -1   1     2695.15     2829.92     20.08 o
   0  -1   1     3980.76     3962.36     23.92 o
   1  -1   1      325.59      383.94      3.47 o
   2  -1   1        0.03        1.27      1.87 o
   3  -1   1      935.76      984.97      8.38 o
   4  -1   1      895.53      929.91      8.56 o
   5  -1   1      667.28      707.48      7.59 o
   6  -1   1      449.21      470.49      6.34 o
   7  -1   1       12.61       10.91      1.93 o
   8  -1   1        1.14       -1.96      1.96 o
  -8   0   1      303.86      296.92     10.37 o
  -7   0   1      395.36      403.33      9.07 o
  -6   0   1     1297.02     1307.31     12.00 o
  -5   0   1      737.70      792.00      7.89 o
  -4   0   1      695.08      704.85      6.76 o
  -3   0   1      150.03      183.96      3.38 o
  -2   0   1      211.26      208.92      4.07 o
  -1   0   1      211.30      203.83      3.51 o
   1   0   1     1096.70     1088.82      9.20 o
   2   0   1     2597.16     2770.82     30.77 o
   3   0   1      160.84      176.75      2.91 o
   4   0   1        7.64       13.31      1.16 o
   5   0   1     1236.05     1217.33     19.32 o
   6   0   1     1805.93     1833.81     15.59 o
   7   0   1      204.63      199.42      7.61 o
   8   0   1        3.02        3.26      2.04 o
  -8   1   1       10.13        8.11      2.24 o
  -7   1   1       19.27       21.37      2.10 o
  -6   1   1      599.05      591.80      8.68 o
  -5   1   1      449.86      452.14      5.69 o
  -4   1   1       45.31       38.32      1.82 o
  -3   1   1      845.02      888.55      7.66 o
  -2   1   1      101.04      101.36      2.53 o
  -1   1   1       77.08       80.91      1.29 o
   0   1   1      228.70      188.37     10.08 o
   1   1   1     2319.31     2443.91     13.86 o
   2   1   1     7608.14     7814.54     47.72 o
   3   1   1      430.09      507.04      4.79 o
   4   1   1      180.50      148.27      4.76 o
   5   1   1     1433.67     1455.31     19.20 o
   6   1   1      312.96      313.38      4.72 o
   7   1   1       53.90       60.20      2.88 o
   8   1   1       35.84       37.01      2.99 o
  -7   2   1       68.60       70.85      3.45 o
  -6   2   1       37.41       39.32      5.07 o
  -5   2   1        5.68        5.58      1.40 o
  -4   2   1      405.83      405.12      5.01 o
  -3   2   1      170.76      156.11      2.74 o
  -2   2   1      537.88      613.51      6.47 o
  -1   2   1       22.96       26.18      1.11 o
   0   2   1       66.68       71.17      1.00 o
   1   2   1       94.30       95.64      1.00 o
   2   2   1     1470.00     1559.84     10.99 o
   3   2   1     3465.95     3489.88     28.76 o
   4   2   1     5868.96     6174.28     43.00 o
   5   2   1     1040.65      995.11      9.02 o
   6   2   1      629.65      637.56      6.99 o
   7   2   1       71.84       64.21      2.80 o
   8   2   1        1.26       -2.59      2.59 o
   9   2   1      211.57      241.33     10.72 o
  -7   3   1      243.12      258.34      5.49 o
  -6   3   1        2.50        1.42      2.73 o
  -5   3   1      129.58      137.20      3.56 o
  -4   3   1      352.10      337.39      4.83 o
  -3   3   1      917.68      860.48     17.20 o
  -2   3   1      900.41      845.07      7.66 o
  -1   3   1     3214.08     3259.95     42.33 o
   0   3   1     1134.93     1151.00     10.06 o
   1   3   1      139.70      117.46      1.33 o
   2   3   1     2252.19     2426.90     16.72 o
   3   3   1     1357.30     1305.56      9.87 o
   4   3   1      330.29      357.68      3.99 o
   5   3   1      884.46      824.45      9.32 o
   6   3   1      366.39      363.88      5.98 o
   7   3   1      289.61      277.69      4.66 o
   8   3   1      192.08      198.80      5.50 o
   9   3   1      204.42      197.49      5.90 o
  -6   4   1      144.59      150.64      7.15 o
  -5   4   1        4.62        4.53      1.57 o
  -4   4   1      187.36      187.91      5.43 o
  -3   4   1       70.99       61.47      2.41 o
  -2   4   1      214.71      226.22      3.58 o
  -1   4   1      498.58      514.80      5.36 o
   0   4   1      887.92      799.33      7.02 o
   1   4   1     5811.29     5852.63     48.59 o
   2   4   1     2728.26     2664.88     25.46 o
   3   4   1      273.81      269.73      3.16 o
   4   4   1     3143.28     3260.96     22.91 o
   5   4   1      104.30      108.36      2.43 o
   6   4   1       25.35       18.51      2.12 o
   7   4   1      224.26      224.90      6.84 o
   8   4   1       94.01       99.24      3.27 o
   9   4   1       81.12      101.30      5.77 o
  -5   5   1     1657.80     1640.52     19.20 o
  -4   5   1      417.18      396.72     11.30 o
  -3   5   1      220.64      239.61      5.65 o
  -2   5   1        8.24        9.95      1.81 o
  -1   5   1      293.82      295.98      4.11 o
   0   5   1     1418.80     1475.20     11.99 o
   1   5   1      469.85      428.54      6.67 o
   2   5   1      949.60      931.95     11.29 o
   3   5   1      737.16      749.16      6.79 o
   4   5   1      137.61      115.08      2.75 o
   5   5   1      296.89      303.42      4.07 o
   6   5   1      691.42      661.79      7.01 o
   7   5   1        6.46        5.96      2.03 o
   8   5   1       62.48       58.51      3.15 o
   9   5   1        3.00        3.23      2.40 o
  -4   6   1      104.23      107.76      5.06 o
  -3   6   1      401.06      409.98      6.04 o
  -2   6   1      146.86      131.89      3.37 o
  -1   6   1     1291.70     1339.75     11.94 o
   0   6   1     1162.72     1149.75     10.20 o
   1   6   1      342.93      335.95      6.30 o
   2   6   1      688.33      693.99      9.78 o
   3   6   1       47.88       47.42      3.93 o
   4   6   1        8.55        7.38      2.02 o
   5   6   1      203.68      207.09      3.52 o
   6   6   1       49.18       43.32      4.96 o
   7   6   1       87.91       88.59      3.02 o
   8   6   1       53.24       42.59      2.31 o
  -3   7   1       86.85       86.16      3.48 o
  -2   7   1        6.93        4.11      1.54 o
  -1   7   1      469.77      432.98      6.69 o
   0   7   1     1318.54     1296.88     11.60 o
   1   7   1      708.24      713.56     10.71 o
   2   7   1       24.53       21.27      2.44 o
   3   7   1       28.45       28.46      3.15 o
   4   7   1        4.23        5.49      1.81 o
   5   7   1       39.64       36.20      6.05 o
   6   7   1       20.09       22.46      2.65 o
   7   7   1       17.18       17.08      3.41 o
   8   7   1      179.69      141.83      6.54 o
  -2   8   1        4.15        2.33      2.40 o
  -1   8   1        5.03        3.54      2.36 o
   0   8   1      181.00      184.85      7.93 o
   1   8   1       46.10       40.35      3.45 o
   2   8   1      124.41      116.44      4.82 o
   3   8   1        0.25        1.64      1.97 o
   4   8   1       22.31       15.76      2.49 o
   5   8   1      181.67      187.71      5.99 o
   6   8   1       27.02       24.82      2.95 o
   7   8   1      209.09      204.48      6.36 o
   0   9   1      233.45      237.74      7.23 o
   1   9   1       80.47       82.74      7.14 o
   2   9   1      726.90      746.09     33.98 o
   3   9   1      226.98      249.36      7.13 o
   4   9   1        0.57        3.42      2.45 o
   5   9   1       38.90       45.11      3.87 o
   6   9   1      126.00       96.87      5.57 o
  -6  -9   2       45.86       40.46      3.84 o
  -5  -9   2       80.48       86.95      5.26 o
  -4  -9   2      152.72      156.00      6.35 o
  -3  -9   2      295.13      309.91      8.14 o
  -2  -9   2       28.16       26.14      6.22 o
  -1  -9   2        0.72        3.00      3.64 o
  -7  -8   2       12.48        9.29      2.62 o
  -6  -8   2       59.72       52.71      3.86 o
  -5  -8   2      183.14      167.73      5.94 o
  -4  -8   2      727.03      732.60     11.89 o
  -3  -8   2      903.88      921.02     21.24 o
  -2  -8   2      487.73      464.61      9.23 o
  -1  -8   2       14.26       13.93      4.56 o
   0  -8   2        0.84        0.80      2.18 o
   1  -8   2       73.10       79.09      4.77 o
  -8  -7   2      336.31      329.00      7.97 o
  -7  -7   2       90.55       90.27      4.72 o
  -6  -7   2      112.04      108.53      4.68 o
  -5  -7   2      475.83      481.98      8.87 o
  -4  -7   2      230.35      228.16      6.01 o
  -3  -7   2      295.67      298.00      6.73 o
  -2  -7   2      228.18      222.86      6.06 o
  -1  -7   2      343.10      334.45      7.26 o
   0  -7   2      658.30      652.95     10.58 o
   1  -7   2      781.62      754.28     11.72 o
   2  -7   2       94.88      101.89      5.32 o
   3  -7   2        5.79        1.86      2.34 o
  -8  -6   2      148.66      134.52      5.24 o
  -7  -6   2      412.96      398.06      8.08 o
  -6  -6   2      717.55      695.19      7.51 o
  -5  -6   2     1210.39     1161.22     14.67 o
  -4  -6   2      309.58      323.48      6.57 o
  -3  -6   2      278.13      256.17      5.74 o
  -2  -6   2       10.54       11.47      3.50 o
  -1  -6   2       32.46       28.02      2.50 o
   0  -6   2       57.11       54.84      2.66 o
   1  -6   2      388.86      380.61      5.20 o
   2  -6   2      479.04      481.46      7.69 o
   3  -6   2      133.17      120.90      5.08 o
   4  -6   2       68.30       63.53      3.45 o
  -9  -5   2       85.67       93.98     11.89 o
  -8  -5   2      146.33      152.48      6.26 o
  -7  -5   2      642.72      618.97      8.58 o
  -6  -5   2      112.56      106.87      3.99 o
  -5  -5   2      109.56      110.27      3.85 o
  -4  -5   2     1042.31     1005.97     12.44 o
  -3  -5   2      571.22      548.73      9.85 o
  -2  -5   2      591.30      570.02      8.27 o
  -1  -5   2        0.43        3.22      1.38 o
   0  -5   2       28.98       30.40      1.41 o
   1  -5   2        9.96        8.39      1.14 o
   2  -5   2       39.12       40.54      2.23 o
   3  -5   2      165.11      153.72      6.49 o
   4  -5   2      118.05      127.52      5.01 o
   5  -5   2       56.35       63.17      7.49 o
  -9  -4   2      141.94      157.66      4.29 o
  -8  -4   2      549.33      555.28      7.36 o
  -7  -4   2     1109.64     1108.89     10.88 o
  -6  -4   2      168.05      163.76      3.89 o
  -5  -4   2       13.34       17.42      1.83 o
  -4  -4   2      118.70      150.87      3.87 o
  -3  -4   2        2.39        2.21      1.20 o
  -2  -4   2     1027.93     1063.28     12.09 o
  -1  -4   2      801.11      800.00      9.73 o
   0  -4   2      394.44      360.43      4.00 o
   1  -4   2       31.65       26.26      3.04 o
   2  -4   2        0.42        0.88      0.96 o
   3  -4   2      587.44      600.19      6.83 o
   4  -4   2      930.79      903.84     10.77 o
   5  -4   2      774.40      743.43      8.82 o
   6  -4   2       14.58       13.50      2.58 o
  -9  -3   2       91.20       91.22      3.76 o
  -8  -3   2      239.57      237.46      4.83 o
  -7  -3   2      355.73      359.90      5.50 o
  -6  -3   2      158.17      154.67      3.33 o
  -5  -3   2       19.65       19.71      1.35 o
  -4  -3   2        6.71        5.25      0.86 o
  -3  -3   2      314.42      322.95      7.74 o
  -2  -3   2        5.93        9.00      1.60 o
  -1  -3   2     1409.16     1458.41     14.72 o
   0  -3   2     1934.45     2018.50     15.01 o
   1  -3   2      303.37      286.36      3.51 o
   2  -3   2      120.26      140.34      3.98 o
   3  -3   2       66.54       65.85      2.25 o
   4  -3   2      170.27      167.89      4.42 o
   5  -3   2      241.12      251.72      4.64 o
   6  -3   2      448.18      459.43      6.93 o
  -9  -2   2      299.32      310.81      5.95 o
  -8  -2   2      337.68      351.59      5.88 o
  -7  -2   2       48.80       51.27      2.56 o
  -6  -2   2      291.54      284.74      4.44 o
  -5  -2   2     1062.57     1100.91     12.26 o
  -4  -2   2      276.31      309.72      6.05 o
  -3  -2   2     1007.15     1111.54     14.37 o
  -2  -2   2       74.34       72.97      1.55 o
  -1  -2   2      481.37      503.52      5.92 o
   0  -2   2    21663.97    22470.14    209.58 o
   1  -2   2     1325.48     1374.90     10.60 o
   2  -2   2     1587.50     1564.74     12.28 o
   3  -2   2      129.75      113.39      3.56 o
   4  -2   2      980.00     1029.30      9.58 o
   5  -2   2      477.20      490.06      7.17 o
   6  -2   2      109.54      112.09      3.58 o
   7  -2   2       16.91       18.70      2.63 o
  -8  -1   2      528.18      538.82     11.47 o
  -7  -1   2       72.44       69.89      2.97 o
  -6  -1   2      602.01      595.02      6.83 o
  -5  -1   2     1571.72     1532.89     13.20 o
  -4  -1   2      248.25      228.50      3.26 o
  -3  -1   2        7.44        9.32      0.82 o
  -2  -1   2      292.64      273.46      5.10 o
  -1  -1   2      827.58      832.95      5.46 o
   0  -1   2    12858.73    13243.13     88.96 o
   1  -1   2      722.68      696.71      8.13 o
   2  -1   2      817.32      834.72      8.20 o
   3  -1   2      593.22      578.17      5.65 o
   4  -1   2     1359.44     1318.40     11.24 o
   5  -1   2     1659.44     1674.53     14.28 o
   6  -1   2      344.09      367.19      5.53 o
   7  -1   2      200.08      210.83      7.17 o
  -8   0   2        0.23       -1.61      1.61 o
  -7   0   2      211.44      215.77      4.46 o
  -6   0   2      770.42      759.96      8.15 o
  -5   0   2      249.97      228.85      3.72 o
  -4   0   2       11.23       25.76      4.97 o
  -3   0   2       99.75      105.79      2.42 o
  -2   0   2     2057.53     2087.75     12.67 o
  -1   0   2     8028.35     8429.57    104.26 o
   0   0   2      467.83      571.50      4.53 o
   1   0   2     7752.20     7921.91     63.69 o
   2   0   2       32.41       29.71      2.42 o
   3   0   2      214.33      216.23      5.88 o
   4   0   2      283.62      276.63      4.29 o
   5   0   2     1383.97     1389.37     12.02 o
   6   0   2      348.12      335.95      5.09 o
   7   0   2       71.85       70.42      3.85 o
   8   0   2      105.11      112.48     12.20 o
  -8   1   2       10.32       10.92      4.42 o
  -7   1   2      881.68      876.71     11.06 o
  -6   1   2      689.39      688.51     12.40 o
  -5   1   2     1410.31     1439.78     19.54 o
  -4   1   2      177.65      166.26      3.75 o
  -3   1   2        6.13        5.52      0.83 o
  -2   1   2     1934.07     1909.52     13.95 o
  -1   1   2     4492.76     4590.06     56.08 o
   0   1   2     4141.57     4325.42     28.48 o
   1   1   2     6552.27     6661.43     38.23 o
   2   1   2      261.85      291.90      4.25 o
   3   1   2     2322.11     2446.81     15.77 o
   4   1   2      188.67      133.53      2.45 o
   5   1   2      222.50      235.78      5.29 o
   6   1   2      252.75      242.89      4.09 o
   7   1   2      181.07      155.49      4.44 o
   8   1   2        2.70        1.43      2.03 o
  -7   2   2      677.96      692.79      8.59 o
  -6   2   2      221.62      222.97      5.69 o
  -5   2   2      514.94      503.34      6.17 o
  -4   2   2       52.55       49.34      3.16 o
  -3   2   2     2055.56     2069.17     15.84 o
  -2   2   2     2290.34     2179.12     25.92 o
  -1   2   2     6792.51     6841.28     46.73 o
   0   2   2      865.92      828.86      6.48 o
   1   2   2     1501.77     1660.86     11.37 o
   2   2   2      411.69      471.98      4.06 o
   3   2   2     1148.18     1105.72      8.72 o
   4   2   2     1495.46     1374.07     13.22 o
   5   2   2     1075.52     1056.36      9.41 o
   6   2   2       22.31       25.73      1.64 o
   7   2   2      527.22      526.08      6.54 o
   8   2   2      114.98      109.80      4.55 o
  -7   3   2      852.52      908.58     14.24 o
  -6   3   2      592.17      604.64      7.80 o
  -5   3   2      303.90      290.73      4.80 o
  -4   3   2        2.86        1.00      1.15 o
  -3   3   2      496.50      510.16      7.02 o
  -2   3   2     5430.04     5380.18     48.12 o
  -1   3   2     5199.46     5268.24     36.57 o
   0   3   2        5.28        7.11      1.45 o
   1   3   2      512.33      508.33      4.52 o
   2   3   2     1570.29     1678.50     12.03 o
   3   3   2       34.75       33.28      1.66 o
   4   3   2     3215.55     3307.15     23.03 o
   5   3   2      175.88      186.52      3.02 o
   6   3   2      267.58      261.27      3.91 o
   7   3   2       25.14       26.21      2.52 o
   8   3   2      298.02      259.41      6.19 o
   9   3   2        1.17        1.83      2.11 o
  -6   4   2      733.39      761.54     11.41 o
  -5   4   2       54.65       52.73      6.48 o
  -4   4   2       88.54       81.95      3.65 o
  -3   4   2       95.47       85.95      3.39 o
  -2   4   2     2517.11     2673.82     20.27 o
  -1   4   2        8.12        1.82      0.83 o
   0   4   2        3.53        3.13      1.08 o
   1   4   2      242.98      243.07      2.88 o
   2   4   2        0.73        0.29      0.59 o
   3   4   2      967.78     1015.45      8.25 o
   4   4   2      209.05      256.34      3.42 o
   5   4   2      512.76      516.20      5.52 o
   6   4   2      806.46      801.99      9.15 o
   7   4   2      951.26      939.41      9.15 o
   8   4   2      111.80      104.65      4.03 o
   9   4   2       13.70       15.32      3.65 o
  -5   5   2        2.85        3.40      3.08 o
  -4   5   2        4.45        4.01      1.97 o
  -3   5   2      932.36      916.60      9.35 o
  -2   5   2     1267.81     1235.57     11.11 o
  -1   5   2       90.27       91.57      2.38 o
   0   5   2     1746.63     1720.29     13.65 o
   1   5   2     2062.06     1999.53     15.24 o
   2   5   2       14.27       18.84      2.01 o
   3   5   2       30.13       21.47      1.51 o
   4   5   2      370.11      394.78      4.59 o
   5   5   2      104.59      116.74      2.59 o
   6   5   2     2552.74     2478.66     23.74 o
   7   5   2      534.44      541.42      6.51 o
   8   5   2       63.75       70.43      2.95 o
   9   5   2      125.67      114.67      4.95 o
  -4   6   2      243.95      243.71      6.12 o
  -3   6   2       51.24       51.64      2.69 o
  -2   6   2       91.18       96.13      3.03 o
  -1   6   2      263.39      272.91      4.30 o
   0   6   2      832.50      863.04     10.19 o
   1   6   2      726.95      730.29      6.92 o
   2   6   2       81.46       78.63      3.24 o
   3   6   2        5.69        8.18      1.64 o
   4   6   2      408.77      387.34      4.66 o
   5   6   2     2616.61     2619.61     23.50 o
   6   6   2      280.49      277.65      4.35 o
   7   6   2       70.80       64.22      4.55 o
   8   6   2        1.00       -1.26      1.26 o
  -3   7   2       21.53       20.61      2.11 o
  -2   7   2       93.13       91.33      3.70 o
  -1   7   2      742.95      728.86     10.38 o
   0   7   2     1271.39     1240.47     11.25 o
   1   7   2      418.11      418.72      7.77 o
   2   7   2      338.09      330.55     12.41 o
   3   7   2       28.71       25.75      2.46 o
   4   7   2      557.82      560.64      9.25 o
   5   7   2     2202.24     2216.98     24.26 o
   6   7   2     1659.08     1655.98     14.76 o
   7   7   2      195.30      187.49      7.01 o
   8   7   2      191.49      179.42      5.80 o
  -2   8   2        3.29        3.39      2.40 o
  -1   8   2      309.20      312.53      7.45 o
   0   8   2      650.81      663.01     11.02 o
   1   8   2      812.80      804.31     12.19 o
   2   8   2      150.40      144.07      5.21 o
   3   8   2       16.88       19.03      2.60 o
   4   8   2      153.74      157.51      8.10 o
   5   8   2      749.20      731.29     11.66 o
   6   8   2      442.00      447.85      8.96 o
   7   8   2       35.69       32.66      3.22 o
   0   9   2      115.13      117.98     11.33 o
   1   9   2        6.10        6.78      3.02 o
   2   9   2       37.17       39.29      5.67 o
   3   9   2       92.56      100.51     10.65 o
   4   9   2     1019.24     1028.15     15.13 o
   5   9   2      353.38      350.43      8.41 o
   6   9   2      271.41      274.10     12.73 o
  -5  -9   3      126.27      137.98      7.09 o
  -4  -9   3      503.14      496.45     10.31 o
  -3  -9   3      253.34      251.33      7.47 o
  -2  -9   3        0.23        1.85      2.41 o
  -1  -9   3       23.80       21.97      3.43 o
  -7  -8   3       51.12       47.68      5.80 o
  -6  -8   3       56.93       52.66      3.92 o
  -5  -8   3        0.64       -0.68      2.27 o
  -4  -8   3       51.11       45.22      3.66 o
  -3  -8   3      319.60      298.46     10.09 o
  -2  -8   3       98.41      103.31      5.09 o
  -1  -8   3        1.31        2.17      2.34 o
   0  -8   3        1.48       -1.24      2.26 o
   1  -8   3       14.46       14.58      2.95 o
  -8  -7   3       72.76       71.13     10.86 o
  -7  -7   3        0.78        4.37      2.34 o
  -6  -7   3        0.16       -0.97      1.94 o
  -5  -7   3      161.55      154.81      5.29 o
  -4  -7   3        9.23        9.32      2.13 o
  -3  -7   3       95.14       93.33      4.36 o
  -2  -7   3      953.78      966.57     13.46 o
  -1  -7   3      387.91      380.61      7.95 o
   0  -7   3        1.54        3.40      2.12 o
   1  -7   3       19.72       17.64      2.77 o
   2  -7   3        1.14        2.59      2.23 o
  -8  -6   3       30.45       36.20      2.53 o
  -7  -6   3      424.68      422.34      6.03 o
  -6  -6   3       96.70       94.30      2.89 o
  -5  -6   3      870.53      842.28     11.89 o
  -4  -6   3      268.76      260.42      6.03 o
  -3  -6   3       16.93       20.92      2.56 o
  -2  -6   3     1658.98     1631.27     18.56 o
  -1  -6   3      800.65      783.44     26.22 o
   0  -6   3      590.68      604.28     14.39 o
   1  -6   3      248.78      245.43      4.17 o
   2  -6   3      307.69      297.22      4.95 o
   3  -6   3      342.60      333.91      5.59 o
   4  -6   3      170.51      173.72      4.68 o
  -8  -5   3       56.75       57.40      4.17 o
  -7  -5   3      437.71      433.42      8.26 o
  -6  -5   3      125.33      115.19      3.04 o
  -5  -5   3       43.98       40.39      1.86 o
  -4  -5   3        0.71        0.65      1.37 o
  -3  -5   3      982.40      915.02     21.13 o
  -2  -5   3     1299.68     1333.63     15.21 o
  -1  -5   3      619.57      594.07      8.67 o
   0  -5   3       12.26       12.58      1.05 o
   1  -5   3        1.48        1.29      1.13 o
   2  -5   3     1068.68     1062.72     10.19 o
   3  -5   3     1360.56     1339.48     12.52 o
   4  -5   3     1267.72     1279.58     14.38 o
   5  -5   3      128.08      118.35      5.79 o
  -9  -4   3       34.07       38.74      6.20 o
  -8  -4   3      386.82      404.22      6.24 o
  -7  -4   3      470.18      469.53     13.71 o
  -6  -4   3       11.09       11.66      3.44 o
  -5  -4   3       27.76       23.98      2.43 o
  -4  -4   3        1.74        1.76      0.77 o
  -3  -4   3     5661.84     5663.76     51.51 o
  -2  -4   3     6145.14     6027.78     54.38 o
  -1  -4   3     6093.92     6178.73     55.67 o
   0  -4   3      695.41      722.32      6.68 o
   1  -4   3       94.41       85.37      2.66 o
   2  -4   3      163.52      159.88      4.43 o
   3  -4   3     1216.55     1197.30     11.09 o
   4  -4   3      707.69      701.47     14.29 o
   5  -4   3       37.19       40.93      5.13 o
   6  -4   3        1.10       -0.58      2.18 o
  -9  -3   3      229.15      231.82      5.21 o
  -8  -3   3     1019.13     1053.01     11.07 o
  -7  -3   3      498.80      490.63      6.54 o
  -6  -3   3       95.95       98.28      3.16 o
  -5  -3   3      113.47      121.11      2.70 o
  -4  -3   3      619.85      629.91      8.99 o
  -3  -3   3     1849.39     1798.20     14.34 o
  -2  -3   3     3815.60     3839.15     39.52 o
  -1  -3   3     3094.62     3276.94     23.31 o
   0  -3   3      308.21      298.82      3.40 o
   1  -3   3      760.48      746.36      9.66 o
   2  -3   3      895.00      856.82      7.97 o
   3  -3   3     1884.53     1869.51     15.24 o
   4  -3   3        4.18        3.75      1.85 o
   5  -3   3      125.49      128.51      4.78 o
   6  -3   3      131.94      131.06      4.98 o
  -8  -2   3      485.23      493.92      8.67 o
  -7  -2   3      299.36      301.20      5.00 o
  -6  -2   3      146.39      147.16      3.30 o
  -5  -2   3      450.81      493.35      6.75 o
  -4  -2   3     3182.13     3083.55     40.67 o
  -3  -2   3     2669.94     2676.63     31.88 o
  -2  -2   3     1459.94     1429.98     11.31 o
  -1  -2   3      780.72      853.68     13.56 o
   0  -2   3       43.21       50.44      1.35 o
   1  -2   3        6.51       16.10      2.60 o
   2  -2   3     3470.30     3492.51     25.24 o
   3  -2   3     1627.65     1595.13     14.88 o
   4  -2   3      212.46      215.30      3.72 o
   5  -2   3      127.20      128.43      3.36 o
   6  -2   3      313.28      317.76      6.66 o
   7  -2   3        2.01       -1.64      3.69 o
  -8  -1   3      756.62      778.78     15.30 o
  -7  -1   3        4.28        2.49      1.38 o
  -6  -1   3      124.41      128.63      3.17 o
  -5  -1   3      474.96      485.12      5.61 o
  -4  -1   3     1742.65     1676.07     13.30 o
  -3  -1   3     8000.96     8300.86     72.19 o
  -2  -1   3      847.86      861.71      7.30 o
  -1  -1   3       16.15       16.18      0.82 o
   0  -1   3       16.22       15.46      2.06 o
   1  -1   3       24.67       30.07      3.72 o
   2  -1   3      234.09      223.62      3.01 o
   3  -1   3       94.12      124.18      3.13 o
   4  -1   3        7.93        5.95      1.12 o
   5  -1   3      466.84      472.15      5.93 o
   6  -1   3      130.77      141.10      3.66 o
   7  -1   3       37.51       28.87      2.85 o
  -8   0   3      195.81      195.79     10.44 o
  -7   0   3       19.59       22.43      1.97 o
  -6   0   3      147.00      139.86      3.34 o
  -5   0   3      287.10      285.60      4.15 o
  -4   0   3     1211.21     1181.48     10.00 o
  -3   0   3      900.58      871.04      7.38 o
  -2   0   3        3.15        3.80      1.50 o
  -1   0   3      519.63      533.06      5.16 o
   0   0   3        6.14        6.94      0.51 o
   1   0   3     4769.56     4934.40     89.58 o
   2   0   3     4359.85     4570.23     37.05 o
   3   0   3      173.90      154.46      3.20 o
   4   0   3     3876.36     4040.72     29.21 o
   5   0   3     2779.31     2779.14     33.46 o
   6   0   3      241.81      244.55      4.29 o
   7   0   3        5.72        7.68      2.04 o
   8   0   3       20.45       17.43      2.99 o
  -8   1   3       27.20       30.94      3.51 o
  -7   1   3      130.09      135.50      3.84 o
  -6   1   3      172.82      167.18      5.64 o
  -5   1   3     2096.16     2111.83     17.68 o
  -4   1   3     1673.16     1637.82     13.20 o
  -3   1   3      563.66      539.16      5.17 o
  -2   1   3     1734.31     1859.12     14.40 o
  -1   1   3    14972.21    15067.66    129.58 o
   0   1   3      324.49      385.03      2.75 o
   1   1   3      503.22      519.24      3.45 o
   2   1   3     3250.09     3360.72     27.57 o
   3   1   3      252.59      242.48      3.80 o
   4   1   3     2746.99     2915.06     25.46 o
   5   1   3      689.95      654.30      7.07 o
   6   1   3      176.11      190.16      3.53 o
   7   1   3      155.35      150.50      5.73 o
   8   1   3      101.26      114.39      4.83 o
  -7   2   3       33.10       39.05      3.58 o
  -6   2   3      189.32      197.64      4.88 o
  -5   2   3      436.64      443.52      8.01 o
  -4   2   3      305.10      309.70      4.20 o
  -3   2   3      206.60      227.02      3.79 o
  -2   2   3      973.18     1019.25      8.80 o
  -1   2   3      567.65      566.52      4.99 o
   0   2   3      212.92      196.37      2.27 o
   1   2   3      609.53      568.71      4.56 o
   2   2   3     3101.38     3175.00     21.38 o
   3   2   3     4155.81     4233.45     28.40 o
   4   2   3     4240.43     4305.04     29.26 o
   5   2   3      705.74      744.61      6.82 o
   6   2   3       38.09       37.29      2.39 o
   7   2   3       39.38       39.89      3.03 o
   8   2   3      252.90      269.07      6.53 o
  -7   3   3       11.05       16.68      3.12 o
  -6   3   3        9.09        9.53      2.08 o
  -5   3   3      284.90      291.78     10.67 o
  -4   3   3       20.79       18.29      1.87 o
  -3   3   3      803.79      815.66      9.02 o
  -2   3   3     1232.79     1188.76      9.92 o
  -1   3   3     2419.40     2485.17     18.23 o
   0   3   3        1.18        4.27      1.34 o
   1   3   3     1134.60     1234.28      9.09 o
   2   3   3      620.21      641.02      5.46 o
   3   3   3     2036.81     2028.81     14.60 o
   4   3   3     7492.17     7664.59     50.73 o
   5   3   3     1473.73     1466.00     11.67 o
   6   3   3      160.94      160.44      3.02 o
   7   3   3       55.43       49.53      2.13 o
   8   3   3      250.68      246.75      6.18 o
   9   3   3      248.41      263.94      6.87 o
  -6   4   3       29.44       29.25      3.26 o
  -5   4   3       78.58       76.13      3.10 o
  -4   4   3       47.32       49.69      2.51 o
  -3   4   3      373.85      391.70      6.26 o
  -2   4   3      910.48      898.54      8.40 o
  -1   4   3     3756.09     3923.52     28.23 o
   0   4   3     2001.36     2041.71     15.46 o
   1   4   3      133.91      119.10      2.04 o
   2   4   3     1398.74     1406.58     13.56 o
   3   4   3     1591.67     1706.86     12.78 o
   4   4   3      275.05      229.36      3.22 o
   5   4   3       14.29       17.37      1.24 o
   6   4   3        2.50        4.36      1.77 o
   7   4   3      111.53      107.87      3.14 o
   8   4   3     1011.06     1001.21     12.95 o
   9   4   3      640.20      656.09     10.63 o
  -5   5   3      218.83      206.38      9.27 o
  -4   5   3      389.14      396.40      7.67 o
  -3   5   3      113.23      112.91      3.24 o
  -2   5   3      205.85      199.17      4.83 o
  -1   5   3      187.63      169.40      3.12 o
   0   5   3      403.12      414.68      5.12 o
   1   5   3      363.27      359.86      4.13 o
   2   5   3     3812.59     3765.18     27.02 o
   3   5   3     4238.74     4287.06     35.83 o
   4   5   3     1597.66     1608.71     12.64 o
   5   5   3        0.65        1.14      0.94 o
   6   5   3      959.56      951.85     10.84 o
   7   5   3       38.58       38.92      2.11 o
   8   5   3      225.01      236.46      5.96 o
   9   5   3       74.19       88.33      4.72 o
  -4   6   3      391.51      409.53      8.30 o
  -3   6   3      646.60      646.93     15.21 o
  -2   6   3      832.87      853.93     10.84 o
  -1   6   3      262.85      245.55      4.07 o
   0   6   3      147.49      143.20      2.89 o
   1   6   3      119.40      122.16      2.44 o
   2   6   3        5.06        7.14      0.84 o
   3   6   3      822.40      866.94      8.07 o
   4   6   3      382.92      403.12      5.49 o
   5   6   3      131.91      126.08      4.40 o
   6   6   3      140.40      137.53      3.22 o
   7   6   3       90.33       88.45      2.97 o
   8   6   3       13.13        9.95      1.59 o
  -3   7   3       71.26       74.13      3.32 o
  -2   7   3      202.90      208.98      4.41 o
  -1   7   3      579.57      550.86      9.19 o
   0   7   3      802.95      801.55      8.27 o
   1   7   3      548.03      536.57      5.94 o
   2   7   3       12.70       13.06      2.02 o
   3   7   3       70.61       63.75      3.43 o
   4   7   3      222.03      212.29      3.77 o
   5   7   3        0.03        1.17      1.21 o
   6   7   3      332.08      314.64      6.85 o
   7   7   3        5.19        1.13      1.35 o
   8   7   3      333.33      316.22      5.39 o
  -2   8   3       75.25       79.33      4.83 o
  -1   8   3       52.30       52.37     13.44 o
   0   8   3       12.48       12.67      3.49 o
   1   8   3        6.00        6.65      2.18 o
   2   8   3      147.62      152.99      5.28 o
   3   8   3       29.06       30.08      2.93 o
   4   8   3      108.55      109.83      6.50 o
   5   8   3       31.04       27.91      2.96 o
   6   8   3       63.38       62.53      4.12 o
   7   8   3      128.76      125.20      5.27 o
   0   9   3       11.13       10.68      4.08 o
   1   9   3       69.15       69.57      4.62 o
   2   9   3      126.30      128.59      8.04 o
   3   9   3      243.45      249.49      7.92 o
   4   9   3       14.70       16.83      2.94 o
   5   9   3       14.96       14.29      2.80 o
   6   9   3      198.19      198.88      6.66 o
  -5  -9   4      298.92      314.08     15.53 o
  -4  -9   4      520.55      530.14     10.76 o
  -3  -9   4       57.34       52.66      8.11 o
  -2  -9   4        5.52        5.41      2.70 o
  -7  -8   4      100.26       94.18      5.31 o
  -6  -8   4        1.72       -1.54      2.26 o
  -5  -8   4      901.11      888.80     13.77 o
  -4  -8   4      639.04      662.04     11.47 o
  -3  -8   4     1062.09     1029.95     14.96 o
  -2  -8   4       18.81       16.58      3.05 o
  -1  -8   4        0.66        2.79      2.31 o
   0  -8   4       42.72       38.63      3.72 o
   1  -8   4      264.16      262.49      7.56 o
  -7  -7   4       90.59       89.15      7.13 o
  -6  -7   4       70.14       62.98      6.95 o
  -5  -7   4      140.43      149.19      5.31 o
  -4  -7   4     1073.02     1047.56     14.39 o
  -3  -7   4      242.60      240.12      6.30 o
  -2  -7   4       14.86       12.02      2.50 o
  -1  -7   4      155.61      146.48      6.37 o
   0  -7   4      632.48      640.91     10.73 o
   1  -7   4      750.76      762.73     12.07 o
   2  -7   4      163.07      165.40     10.63 o
  -8  -6   4       28.02       25.73      4.14 o
  -7  -6   4      212.12      214.94      6.27 o
  -6  -6   4      373.41      360.20      7.62 o
  -5  -6   4     1311.66     1258.53     15.86 o
  -4  -6   4     1392.17     1388.80     16.77 o
  -3  -6   4        1.32        0.91      1.68 o
  -2  -6   4       73.92       65.02      3.81 o
  -1  -6   4      690.41      650.29     10.01 o
   0  -6   4      757.76      733.05      7.50 o
   1  -6   4     1067.55     1078.82     10.44 o
   2  -6   4      446.84      431.10      6.08 o
   3  -6   4       33.09       31.10      2.23 o
  -8  -5   4       14.74       12.91      2.27 o
  -7  -5   4      157.94      150.76      9.28 o
  -6  -5   4      604.37      595.99      6.94 o
  -5  -5   4      883.73      878.07      8.50 o
  -4  -5   4      744.64      711.89     16.46 o
  -3  -5   4      611.94      630.80      9.16 o
  -2  -5   4       53.59       56.30      8.00 o
  -1  -5   4        0.84       -1.07      1.43 o
   0  -5   4      194.37      186.82      3.13 o
   1  -5   4       11.30       13.02      1.36 o
   2  -5   4       27.91       27.90      1.90 o
   3  -5   4      275.45      277.04      5.36 o
   4  -5   4       39.82       29.62      2.48 o
  -8  -4   4      163.52      168.07      5.43 o
  -7  -4   4       89.27       84.59      6.12 o
  -6  -4   4      465.64      454.69      8.60 o
  -5  -4   4       86.13       82.47      2.82 o
  -4  -4   4       16.19       12.65      1.27 o
  -3  -4   4       77.21       74.81      1.76 o
  -2  -4   4       11.27        5.38      1.41 o
  -1  -4   4     2440.76     2484.95     18.51 o
   0  -4   4       54.99       63.37      1.87 o
   1  -4   4      290.37      275.59      3.91 o
   2  -4   4      797.70      776.57      7.88 o
   3  -4   4      671.00      660.69      7.41 o
   4  -4   4      540.74      541.15      7.45 o
   5  -4   4       16.40       15.62      2.59 o
  -9  -3   4      111.28      125.31      6.31 o
  -8  -3   4      168.85      172.35      7.14 o
  -7  -3   4     1184.08     1188.17     24.53 o
  -6  -3   4      382.41      370.99     13.97 o
  -5  -3   4       44.78       41.36      1.99 o
  -4  -3   4       36.65       41.48      1.79 o
  -3  -3   4      403.24      367.98      4.86 o
  -2  -3   4      262.98      248.81      3.42 o
  -1  -3   4       58.89       51.82      1.41 o
   0  -3   4      302.58      337.84      3.83 o
   1  -3   4        8.20        8.11      0.96 o
   2  -3   4      869.07      863.98     10.21 o
   3  -3   4      242.87      256.55      4.37 o
   4  -3   4      270.63      266.91      4.17 o
   5  -3   4      127.79      130.94      5.49 o
   6  -3   4       53.53       47.49      3.42 o
  -8  -2   4       73.75       76.05      4.06 o
  -7  -2   4        2.87        2.96      2.71 o
  -6  -2   4        6.90        5.98      1.87 o
  -5  -2   4      286.09      313.47      5.46 o
  -4  -2   4        6.42        9.98      1.15 o
  -3  -2   4        0.16       -0.60      0.74 o
  -2  -2   4      594.12      561.05      5.38 o
  -1  -2   4       21.69       20.46      1.01 o
   0  -2   4        2.96        2.17      0.63 o
   1  -2   4     4738.44     4847.04     34.06 o
   2  -2   4     3349.23     3413.61     26.79 o
   3  -2   4     2037.76     2032.54     15.27 o
   4  -2   4        5.38        6.77      1.69 o
   5  -2   4        1.07        0.80      1.95 o
   6  -2   4       46.22       46.76      3.19 o
   7  -2   4      493.51      511.76      9.25 o
  -8  -1   4        0.55       -0.23      4.77 o
  -7  -1   4       98.15       92.18     11.04 o
  -6  -1   4       33.35       34.99      2.01 o
  -5  -1   4     1334.84     1374.97     28.17 o
  -4  -1   4     1127.19     1012.79     18.70 o
  -3  -1   4      938.66     1010.48      8.91 o
  -2  -1   4      203.66      185.18      3.63 o
  -1  -1   4      292.02      312.34      3.74 o
   0  -1   4       25.84       37.38      1.27 o
   1  -1   4     3004.00     2983.04     21.25 o
   2  -1   4     2897.80     2841.66     26.93 o
   3  -1   4     3592.75     3615.38     36.74 o
   4  -1   4      231.11      216.06      3.44 o
   5  -1   4      172.57      187.60      3.70 o
   6  -1   4      557.28      565.87      8.81 o
   7  -1   4      120.17      127.47      4.95 o
  -8   0   4       10.51       11.00      5.39 o
  -7   0   4       33.23       34.75      2.56 o
  -6   0   4        6.17        7.68      1.31 o
  -5   0   4       92.58       90.61      8.60 o
  -4   0   4      322.03      320.31      3.91 o
  -3   0   4     4769.13     4829.55     33.53 o
  -2   0   4     1763.88     1666.11     13.04 o
  -1   0   4     7836.06     7988.91     53.36 o
   0   0   4     1261.96     1257.45     22.69 o
   1   0   4     1524.99     1595.29     19.95 o
   2   0   4      687.91      708.02      7.50 o
   3   0   4      510.59      546.49      6.74 o
   4   0   4       70.93       64.57      2.82 o
   5   0   4      212.45      209.66      4.76 o
   6   0   4      935.13      937.92     11.74 o
   7   0   4      382.69      396.55      7.63 o
   8   0   4      125.09      132.60      7.63 o
  -8   1   4      382.77      361.33      8.70 o
  -7   1   4     1433.07     1434.26     28.54 o
  -6   1   4      511.50      506.67      7.58 o
  -5   1   4       35.38       32.02      2.14 o
  -4   1   4       26.78       22.81      1.54 o
  -3   1   4       65.48       63.65      3.07 o
  -2   1   4     2821.57     2924.07     34.95 o
  -1   1   4     2820.35     2864.13     56.17 o
   0   1   4     3516.94     3411.16     32.03 o
   1   1   4     4546.93     4669.21     28.50 o
   2   1   4     1969.06     2056.57     17.79 o
   3   1   4     1052.80     1076.37     14.51 o
   4   1   4      493.89      491.81      6.61 o
   5   1   4       19.30       16.69      1.82 o
   6   1   4       11.15       10.96      3.60 o
   7   1   4      254.10      262.45      7.00 o
   8   1   4        0.54       -1.82      2.00 o
  -7   2   4      365.21      376.93      8.56 o
  -6   2   4     1339.15     1374.44     12.67 o
  -5   2   4      102.21      106.48      2.96 o
  -4   2   4     1068.07     1090.48      9.58 o
  -3   2   4     1440.99     1382.37     18.76 o
  -2   2   4     5122.30     5307.45     38.65 o
  -1   2   4        6.61       18.50      1.22 o
   0   2   4        6.79        6.30      0.71 o
   1   2   4        6.46        5.79      0.56 o
   2   2   4     1467.44     1457.13     10.56 o
   3   2   4      785.42      777.34      6.37 o
   4   2   4      658.29      640.84      7.76 o
   5   2   4       86.92       80.74      3.00 o
   6   2   4      158.72      163.32      4.44 o
   7   2   4       27.23       18.12      2.30 o
   8   2   4      237.30      237.64      6.30 o
  -7   3   4      371.54      392.99     10.24 o
  -6   3   4       32.81       37.52      3.39 o
  -5   3   4       99.86       87.70      3.92 o
  -4   3   4      227.07      222.10      3.70 o
  -3   3   4     1637.30     1531.44     16.41 o
  -2   3   4     5283.65     5305.19     45.86 o
  -1   3   4     3086.29     3133.73     22.60 o
   0   3   4      203.94      212.19      2.73 o
   1   3   4      243.74      256.73      2.85 o
   2   3   4       44.55       54.68      1.70 o
   3   3   4       66.41       59.95      1.74 o
   4   3   4      228.35      228.42      3.09 o
   5   3   4        6.99        4.66      0.86 o
   6   3   4        0.55        1.80      1.30 o
   7   3   4        5.65        3.89      1.88 o
   8   3   4       11.29       16.11      2.51 o
  -6   4   4      211.23      234.17     13.55 o
  -5   4   4      137.40      135.51      5.49 o
  -4   4   4       20.89       18.66      1.88 o
  -3   4   4      115.20      117.00      3.07 o
  -2   4   4      140.38      130.71      2.77 o
  -1   4   4      641.20      657.74      6.45 o
   0   4   4        2.38        6.54      0.83 o
   1   4   4       14.65       13.44      1.30 o
   2   4   4     1549.44     1647.50     12.17 o
   3   4   4      544.45      513.71      5.09 o
   4   4   4       13.51       11.16      1.00 o
   5   4   4      793.20      795.77      7.45 o
   6   4   4      771.36      765.85      7.55 o
   7   4   4      148.27      142.90      3.17 o
   8   4   4      110.47      107.95      4.77 o
   9   4   4      128.22      124.52      5.43 o
  -5   5   4       17.33       17.66      3.08 o
  -4   5   4      522.61      538.03      9.20 o
  -3   5   4     1742.97     1692.63     17.89 o
  -2   5   4       87.38       78.99      2.58 o
  -1   5   4      116.57       95.05      2.44 o
   0   5   4     2200.47     2150.92     16.69 o
   1   5   4     1118.72     1127.40      9.59 o
   2   5   4      152.02      170.76      2.74 o
   3   5   4       37.39       32.87      1.55 o
   4   5   4       26.22       33.42      1.65 o
   5   5   4     1136.00     1148.57     10.02 o
   6   5   4      113.80      115.76      2.93 o
   7   5   4      217.02      214.89      3.95 o
   8   5   4       82.70       95.20      4.51 o
  -4   6   4       69.11       62.39      8.38 o
  -3   6   4      377.55      378.44     16.28 o
  -2   6   4      141.90      135.96      3.47 o
  -1   6   4       13.82       14.57      1.44 o
   0   6   4      160.62      140.79      2.93 o
   1   6   4      160.82      169.53      2.96 o
   2   6   4      124.61      110.87      2.63 o
   3   6   4      143.26      141.83      2.77 o
   4   6   4     1079.39     1118.28      9.78 o
   5   6   4     1395.98     1364.61     11.66 o
   6   6   4     1050.75     1039.28      9.81 o
   7   6   4       39.04       34.86      2.61 o
   8   6   4       13.99       10.14      3.34 o
  -3   7   4        0.80       -1.86      3.35 o
  -2   7   4      273.77      284.13      5.08 o
  -1   7   4     1145.14     1141.44     11.06 o
   0   7   4      314.38      319.06      4.72 o
   1   7   4        3.33        2.76      1.01 o
   2   7   4       49.38       44.59      1.78 o
   3   7   4        5.47        4.55      1.03 o
   4   7   4      711.34      728.45     10.38 o
   5   7   4      630.81      625.09      9.30 o
   6   7   4     1614.16     1633.57     13.98 o
   7   7   4       35.44       33.01      2.10 o
   8   7   4      176.21      159.45      6.12 o
  -2   8   4       91.31       83.18      4.94 o
  -1   8   4      682.37      691.76     11.24 o
   0   8   4      882.56      869.90     12.71 o
   1   8   4      462.06      471.02      8.82 o
   2   8   4       83.11       92.48      4.35 o
   3   8   4      145.64      132.15      4.85 o
   4   8   4      505.59      522.76      9.32 o
   5   8   4      202.98      203.73      5.99 o
   6   8   4      149.11      162.51      5.57 o
   7   8   4       19.79       19.68      3.33 o
   0   9   4       28.52       28.79      7.62 o
   1   9   4        1.82        2.71      3.90 o
   2   9   4       94.24       90.61      8.17 o
   3   9   4      693.38      714.22     11.91 o
   4   9   4      979.46     1017.32     14.87 o
   5   9   4      390.38      400.48      8.78 o
   6   9   4        1.25        3.06      2.32 o
  -6  -8   5        0.27       -1.01      2.38 o
  -5  -8   5       93.43       91.05      5.39 o
  -4  -8   5      123.16      125.19      6.11 o
  -3  -8   5       47.77       46.81      4.22 o
  -2  -8   5       38.24       26.43      3.29 o
  -1  -8   5      194.46      190.45      6.51 o
   0  -8   5       50.77       52.93      4.14 o
  -7  -7   5        0.30       -1.90      2.07 o
  -6  -7   5        0.13        1.06      2.16 o
  -5  -7   5       24.23       19.19      2.78 o
  -4  -7   5        6.73        9.97      2.39 o
  -3  -7   5       36.90       25.65      2.92 o
  -2  -7   5        3.52        4.47      2.26 o
  -1  -7   5      107.02       83.62      4.68 o
   0  -7   5        5.26        8.24      3.24 o
   1  -7   5        6.76        6.70      2.48 o
   2  -7   5      164.84      174.44      6.12 o
  -8  -6   5        4.75        5.76      6.95 o
  -7  -6   5        3.71        3.59      2.30 o
  -6  -6   5       23.10       20.61      5.52 o
  -5  -6   5        0.39        0.45      1.89 o
  -4  -6   5      150.71      136.52      5.27 o
  -3  -6   5      110.44      102.91      5.96 o
  -2  -6   5      753.57      729.61     10.87 o
  -1  -6   5     1631.61     1601.93     24.22 o
   0  -6   5       18.18       18.68      2.54 o
   1  -6   5      324.26      313.91      6.30 o
   2  -6   5       13.03       10.76      3.21 o
   3  -6   5       58.08       53.68      4.93 o
  -8  -5   5      145.93      154.02      4.91 o
  -7  -5   5      445.96      452.39      7.58 o
  -6  -5   5      157.94      152.21      5.34 o
  -5  -5   5       17.66       15.96      2.24 o
  -4  -5   5       14.94       16.07      1.15 o
  -3  -5   5      341.99      337.52      6.46 o
  -2  -5   5       93.66       86.70      3.62 o
  -1  -5   5      927.23      941.89     20.10 o
   0  -5   5      822.97      808.43      7.90 o
   1  -5   5      533.78      541.97      6.36 o
   2  -5   5      519.37      510.99      6.46 o
   3  -5   5      658.77      654.72      7.84 o
   4  -5   5       93.17       80.90      3.60 o
  -8  -4   5      115.30      126.36      4.12 o
  -7  -4   5       13.07       12.68      2.67 o
  -6  -4   5        2.47        2.75      1.38 o
  -5  -4   5      227.05      220.22      3.88 o
  -4  -4   5     2006.96     1954.16     16.20 o
  -3  -4   5     1285.65     1267.92     10.53 o
  -2  -4   5     1185.14     1144.84     13.28 o
  -1  -4   5      250.84      264.91      3.78 o
   0  -4   5      249.30      263.32      3.65 o
   1  -4   5      179.73      171.65      3.17 o
   2  -4   5      642.25      613.34      6.83 o
   3  -4   5      216.52      218.63      6.68 o
   4  -4   5      534.82      538.29      6.61 o
   5  -4   5      347.64      347.20      8.51 o
  -8  -3   5      674.02      686.52     12.85 o
  -7  -3   5       31.21       31.82      2.31 o
  -6  -3   5       34.98       34.01      2.17 o
  -5  -3   5        1.16        2.83      1.13 o
  -4  -3   5      565.38      552.94      6.16 o
  -3  -3   5     2943.68     2992.88     22.96 o
  -2  -3   5     1869.68     1794.96     14.33 o
  -1  -3   5      513.17      440.57      6.41 o
   0  -3   5     2876.52     2891.84     21.38 o
   1  -3   5      749.20      715.40     10.13 o
   2  -3   5      274.16      277.44      3.96 o
   3  -3   5        5.51        6.61      1.27 o
   4  -3   5       29.45       30.41      1.87 o
   5  -3   5       29.01       25.40      2.68 o
   6  -3   5        5.96        4.48      2.51 o
  -8  -2   5      581.04      580.77     10.41 o
  -7  -2   5        2.92        2.03      1.37 o
  -6  -2   5      394.38      378.09      7.11 o
  -5  -2   5     2116.48     2193.62     18.30 o
  -4  -2   5     2798.32     2690.76     21.30 o
  -3  -2   5     1433.08     1402.22     11.86 o
  -2  -2   5        8.87        9.39      0.90 o
  -1  -2   5       25.09       18.67      1.26 o
   0  -2   5      116.96      112.24      2.56 o
   1  -2   5     2284.04     2259.02     25.88 o
   2  -2   5     4233.30     4181.74     30.13 o
   3  -2   5      256.61      256.18      3.76 o
   4  -2   5       31.78       36.42      2.57 o
   5  -2   5       87.94       87.27      4.04 o
   6  -2   5       64.51       58.94      5.10 o
   7  -2   5       25.72       26.80      3.26 o
  -8  -1   5        2.99        2.66      2.48 o
  -7  -1   5       34.31       34.52      2.21 o
  -6  -1   5      285.71      280.47      4.41 o
  -5  -1   5     1350.10     1283.33     11.12 o
  -4  -1   5     5413.26     5409.62     40.17 o
  -3  -1   5     7036.49     7088.80     51.37 o
  -2  -1   5      397.22      369.96      4.11 o
  -1  -1   5     1932.27     1987.90     20.44 o
   0  -1   5       75.06       80.05      1.76 o
   1  -1   5      632.48      694.76     12.44 o
   2  -1   5      640.41      626.14      5.57 o
   3  -1   5        0.01        1.03      1.32 o
   4  -1   5      178.75      190.74      4.50 o
   5  -1   5       10.56        5.82      1.80 o
   6  -1   5       57.89       45.46      3.08 o
   7  -1   5       62.44       56.03      3.67 o
  -8   0   5      412.60      427.95      9.37 o
  -7   0   5      206.23      206.14      7.64 o
  -6   0   5      367.57      372.72      5.13 o
  -5   0   5     1840.47     1844.17     14.92 o
  -4   0   5     1122.03     1085.20      9.30 o
  -3   0   5       77.00       60.53      3.10 o
  -2   0   5      713.54      728.20      6.56 o
  -1   0   5       24.64       22.28      1.24 o
   0   0   5     3540.52     3550.97     35.14 o
   1   0   5     1414.08     1365.62     17.95 o
   2   0   5        1.07        3.02      1.47 o
   3   0   5      926.76      883.86     16.88 o
   4   0   5     2776.02     2820.71     31.99 o
   5   0   5      322.38      331.90      6.10 o
   6   0   5        9.09       10.76      4.23 o
   7   0   5        5.10        4.45      2.18 o
   8   0   5       50.83       46.44      3.62 o
  -8   1   5       11.97       16.25      5.31 o
  -7   1   5       57.97       54.88      4.02 o
  -6   1   5      925.17      920.66      9.18 o
  -5   1   5     1383.61     1323.08     11.47 o
  -4   1   5     2080.42     2066.82     23.21 o
  -3   1   5      174.20      191.24      4.19 o
  -2   1   5     2442.52     2565.37     35.49 o
  -1   1   5     5424.57     5726.48     98.84 o
   0   1   5        0.11       -0.78      0.78 o
   1   1   5     1289.69     1266.59     10.12 o
   2   1   5      124.81      133.35      2.73 o
   3   1   5      562.07      601.41      7.16 o
   4   1   5     1590.27     1590.16     15.62 o
   5   1   5      558.90      586.71     19.73 o
   6   1   5      211.23      224.08      7.76 o
   7   1   5      105.62      120.28      4.68 o
   8   1   5      477.76      486.99      9.07 o
  -7   2   5        2.37        2.11      2.55 o
  -6   2   5        4.13        8.33      2.44 o
  -5   2   5       24.15       24.91      1.56 o
  -4   2   5     1663.18     1658.44     13.34 o
  -3   2   5       54.92       74.08      7.78 o
  -2   2   5        3.23       19.30      1.90 o
  -1   2   5      246.04      275.91      4.60 o
   0   2   5      242.73      255.53      2.85 o
   1   2   5      430.62      491.85      4.32 o
   2   2   5     4432.87     4471.92     29.87 o
   3   2   5     3870.24     3860.16     32.44 o
   4   2   5     1964.91     1880.10     17.78 o
   5   2   5       40.78       48.59      2.75 o
   6   2   5       88.30       81.56      3.65 o
   7   2   5       78.84       83.90      4.03 o
   8   2   5      658.94      692.19     10.82 o
  -7   3   5        3.50        4.76      8.49 o
  -6   3   5       72.73       73.23      4.57 o
  -5   3   5      426.72      412.07      8.03 o
  -4   3   5      696.70      710.75      9.00 o
  -3   3   5     2094.82     2060.80     16.31 o
  -2   3   5     1770.63     1659.31     13.75 o
  -1   3   5      506.93      529.75      8.76 o
   0   3   5      629.49      598.49      5.59 o
   1   3   5     1755.13     1861.13     13.29 o
   2   3   5     2533.01     2551.95     17.73 o
   3   3   5     5752.65     5786.31     38.67 o
   4   3   5     5115.31     5086.94     34.52 o
   5   3   5       91.75       77.18      1.88 o
   6   3   5       62.25       61.95      3.24 o
   7   3   5      143.69      146.91      5.29 o
   8   3   5      530.57      527.42      9.26 o
  -6   4   5      204.00      208.47      6.79 o
  -5   4   5       87.69       99.72      4.76 o
  -4   4   5       10.91       13.03      1.50 o
  -3   4   5      685.63      655.21      7.39 o
  -2   4   5     3074.58     3136.32     48.24 o
  -1   4   5      401.92      355.34      4.32 o
   0   4   5      244.85      238.38      3.26 o
   1   4   5     1453.83     1528.76     14.05 o
   2   4   5      960.47      845.04      7.14 o
   3   4   5     3698.58     3828.07     26.50 o
   4   4   5      254.22      248.93      3.57 o
   5   4   5       51.52       50.77      1.86 o
   6   4   5        1.18        0.21      0.95 o
   7   4   5      486.51      500.60     10.04 o
   8   4   5      730.34      769.87     11.30 o
  -5   5   5      124.99      122.57      6.97 o
  -4   5   5      245.02      254.63      6.40 o
  -3   5   5     1341.72     1336.23     12.86 o
  -2   5   5       50.78       54.74      2.31 o
  -1   5   5       16.06       15.34      1.31 o
   0   5   5       78.56       74.60      2.10 o
   1   5   5     1622.00     1629.40     13.12 o
   2   5   5     2382.67     2275.33     20.43 o
   3   5   5     3764.56     3634.41     25.57 o
   4   5   5       80.75       92.21      2.52 o
   5   5   5       53.58       51.42      2.54 o
   6   5   5      198.66      197.49      3.61 o
   7   5   5      122.55      126.53      4.89 o
   8   5   5      455.08      454.13      8.43 o
  -4   6   5      684.82      701.77     11.33 o
  -3   6   5      848.10      859.67     23.82 o
  -2   6   5      952.57      945.05     12.18 o
  -1   6   5      254.74      263.96      4.30 o
   0   6   5       11.20       13.64      1.29 o
   1   6   5      195.74      197.90      3.42 o
   2   6   5     1169.46     1145.26     10.07 o
   3   6   5      450.71      432.36      5.89 o
   4   6   5       70.72       75.65      2.28 o
   5   6   5        1.64        0.11      1.01 o
   6   6   5       61.93       64.53      2.59 o
   7   6   5       82.51       81.16      2.89 o
   8   6   5       80.59       74.81      4.22 o
  -3   7   5      203.74      214.61      7.47 o
  -2   7   5      343.11      331.34      5.49 o
  -1   7   5       15.11       16.83      1.71 o
   0   7   5      658.70      667.40      8.80 o
   1   7   5      938.91      910.90      8.88 o
   2   7   5      844.01      838.84      8.19 o
   3   7   5       18.15       18.08      1.46 o
   4   7   5      190.96      189.72      4.09 o
   5   7   5      370.38      361.34      5.84 o
   6   7   5      411.86      414.51      5.72 o
   7   7   5       90.30       96.27      3.25 o
   8   7   5        4.91        6.28      2.20 o
  -2   8   5       11.47       15.90      2.02 o
  -1   8   5       45.38       48.56      2.70 o
   0   8   5      113.68      107.65      5.53 o
   1   8   5      328.33      327.80      9.75 o
   2   8   5      378.47      370.46      9.38 o
   3   8   5        8.65        7.82      3.70 o
   4   8   5      252.90      254.34      6.44 o
   5   8   5      167.21      177.82      5.58 o
   6   8   5       49.69       51.21      3.60 o
   7   8   5       15.18       19.34      3.19 o
   0   9   5        1.27        2.38      5.10 o
   1   9   5       80.54       79.80      7.29 o
   2   9   5       20.11       18.13      3.15 o
   3   9   5      126.88      128.61      5.49 o
   4   9   5      200.07      217.80      6.60 o
   5   9   5       15.16       12.55      2.65 o
   6   9   5        0.38       -0.35      2.10 o
  -6  -8   6      130.09      138.76      6.12 o
  -5  -8   6      463.12      493.58     19.13 o
  -4  -8   6     1345.44     1306.04     23.80 o
  -3  -8   6       16.24       20.75      3.25 o
  -2  -8   6        0.91        4.68      2.57 o
  -1  -8   6      102.29       90.26      5.80 o
   0  -8   6      116.31      101.23      5.73 o
  -7  -7   6       16.59       17.53      4.09 o
  -6  -7   6       66.50       67.63      5.92 o
  -5  -7   6      759.87      765.43     12.27 o
  -4  -7   6      529.62      509.50      9.56 o
  -3  -7   6      349.99      357.17      8.27 o
  -2  -7   6      909.41      888.78     13.24 o
  -1  -7   6       47.60       48.32      3.75 o
   0  -7   6      291.15      323.75      7.85 o
   1  -7   6      128.35      134.55      8.94 o
  -8  -6   6       27.69       24.38      3.37 o
  -7  -6   6      247.53      247.61      6.99 o
  -6  -6   6     1139.74     1126.84     15.36 o
  -5  -6   6      447.38      444.88      8.55 o
  -4  -6   6       22.31       22.62      2.60 o
  -3  -6   6       32.17       28.56      2.82 o
  -2  -6   6      100.46      103.62      4.51 o
  -1  -6   6     1682.09     1680.24     50.06 o
   0  -6   6     1171.90     1183.11     22.29 o
   1  -6   6      555.05      541.59      9.50 o
   2  -6   6        5.35        6.63      1.60 o
   3  -6   6        8.29        7.72      1.75 o
  -8  -5   6       24.07       24.93      2.50 o
  -7  -5   6      361.91      358.80     10.55 o
  -6  -5   6     1319.56     1327.65     14.64 o
  -5  -5   6     1707.50     1694.07     14.35 o
  -4  -5   6      604.99      565.97      7.14 o
  -3  -5   6      121.88      119.28      4.24 o
  -2  -5   6        0.56       -0.37      2.11 o
  -1  -5   6      459.20      432.46      6.30 o
   0  -5   6      129.56      129.87      2.95 o
   1  -5   6      127.48      123.86      3.19 o
   2  -5   6       77.62       74.96      2.91 o
   3  -5   6        0.30       -2.14      3.31 o
   4  -5   6       79.27       72.38     12.63 o
  -8  -4   6       31.58       36.88      2.91 o
  -7  -4   6      668.03      651.12      8.31 o
  -6  -4   6      473.17      460.58      6.33 o
  -5  -4   6      269.68      254.87      4.28 o
  -4  -4   6      125.79      123.96      4.42 o
  -3  -4   6       63.69       66.07      1.96 o
  -2  -4   6      283.87      306.09      3.79 o
  -1  -4   6     1640.86     1536.09     12.61 o
   0  -4   6     2013.55     2022.19     16.12 o
   1  -4   6      593.96      611.36      6.68 o
   2  -4   6     2954.72     2917.54     22.76 o
   3  -4   6      875.84      887.93      9.20 o
   4  -4   6        6.20        6.83      1.67 o
   5  -4   6       30.88       25.84      3.08 o
  -8  -3   6      101.41       97.43      3.86 o
  -7  -3   6      281.12      286.51      6.17 o
  -6  -3   6     2502.80     2468.86     23.80 o
  -5  -3   6      219.57      223.19      3.98 o
  -4  -3   6      697.71      661.40      7.12 o
  -3  -3   6     2298.72     2332.06     18.94 o
  -2  -3   6      513.91      513.93      5.47 o
  -1  -3   6     1977.84     1989.22     20.08 o
   0  -3   6      756.71      751.22      7.12 o
   1  -3   6      204.52      211.81      3.38 o
   2  -3   6      223.31      214.27      3.59 o
   3  -3   6     1272.34     1285.30     11.54 o
   4  -3   6       14.90       15.86      1.50 o
   5  -3   6       30.19       26.00      2.82 o
   6  -3   6      717.83      748.47     11.52 o
  -8  -2   6        0.78       -0.44      2.48 o
  -7  -2   6       40.90       37.88      2.50 o
  -6  -2   6     1004.08      999.84     10.39 o
  -5  -2   6       71.65       86.85      2.70 o
  -4  -2   6       33.67       26.23      1.57 o
  -3  -2   6      542.97      556.78      5.98 o
  -2  -2   6      347.55      376.22      5.01 o
  -1  -2   6      535.22      568.31      5.71 o
   0  -2   6     1357.93     1390.80     11.21 o
   1  -2   6     3085.84     2941.82     21.81 o
   2  -2   6     3141.54     3075.44     22.95 o
   3  -2   6      125.14      137.66      2.65 o
   4  -2   6      513.06      498.11      7.81 o
   5  -2   6        1.03        1.16      1.88 o
   6  -2   6      548.19      552.98      9.50 o
  -8  -1   6      109.11      113.17      5.92 o
  -7  -1   6       58.34       51.73      3.90 o
  -6  -1   6      142.26      144.98      5.27 o
  -5  -1   6       60.15       53.29      2.25 o
  -4  -1   6     1510.25     1423.50     13.77 o
  -3  -1   6      979.00     1018.19      9.23 o
  -2  -1   6       20.89       15.37      1.94 o
  -1  -1   6      902.46      929.40      9.26 o
   0  -1   6       70.18       46.77      1.62 o
   1  -1   6     7033.37     7300.96     61.05 o
   2  -1   6     3672.86     3656.00     29.70 o
   3  -1   6     1289.17     1287.95     13.43 o
   4  -1   6      604.32      615.89      8.57 o
   5  -1   6        6.40        6.15      1.93 o
   6  -1   6      275.28      288.46      6.60 o
   7  -1   6      551.74      556.03     12.60 o
  -8   0   6        0.04       -0.08      2.73 o
  -7   0   6       26.81       26.64      3.37 o
  -6   0   6       45.37       39.28      2.02 o
  -5   0   6       20.84       22.34      2.39 o
  -4   0   6     1863.57     1921.58     15.94 o
  -3   0   6      100.10       63.93      1.60 o
  -2   0   6     3455.80     3666.28     27.37 o
  -1   0   6      475.94      492.68      5.02 o
   0   0   6     2180.65     2195.75     36.80 o
   1   0   6     1587.66     1489.49     11.84 o
   2   0   6      888.32      862.01     14.49 o
   3   0   6       13.57       16.73      1.62 o
   4   0   6        4.42        4.84      1.50 o
   5   0   6      614.15      621.70      8.86 o
   6   0   6     2143.59     2187.06     22.26 o
   7   0   6      920.41      928.53     12.80 o
  -7   1   6       33.69       35.07      5.41 o
  -6   1   6      652.07      655.98     10.67 o
  -5   1   6      745.95      741.48     10.82 o
  -4   1   6      218.59      213.68      5.13 o
  -3   1   6      299.43      306.88      5.52 o
  -2   1   6      388.98      421.28      6.22 o
  -1   1   6      529.56      490.10      7.73 o
   0   1   6     4797.74     4678.67     73.69 o
   1   1   6    12466.04    12375.48     84.95 o
   2   1   6     2441.88     2457.15     21.43 o
   3   1   6      205.83      216.89      4.05 o
   4   1   6      476.28      493.72      7.02 o
   5   1   6      163.92      164.08      4.38 o
   6   1   6      529.57      553.34      8.62 o
   7   1   6      424.25      431.10      8.10 o
   8   1   6        0.18        0.12      2.38 o
  -7   2   6      103.23       98.74     10.97 o
  -6   2   6      495.14      500.96      9.55 o
  -5   2   6      692.44      692.00     10.70 o
  -4   2   6     1625.45     1588.29     17.81 o
  -3   2   6      262.15      252.40      5.14 o
  -2   2   6       11.01       12.38      1.65 o
  -1   2   6     3360.37     3406.98     25.44 o
   0   2   6     1396.27     1440.36     11.00 o
   1   2   6      876.05      746.49      6.44 o
   2   2   6      934.93     1026.49     10.62 o
   3   2   6      432.02      426.27      5.84 o
   4   2   6      328.96      352.59      5.91 o
   5   2   6      270.11      248.23      5.07 o
   6   2   6      283.43      279.60      5.96 o
   7   2   6        6.52        7.29      2.05 o
   8   2   6      325.98      352.28      7.83 o
  -6   3   6      195.92      210.54      6.68 o
  -5   3   6      566.90      582.02      9.90 o
  -4   3   6      187.11      195.31      5.32 o
  -3   3   6      594.43      561.77      8.39 o
  -2   3   6     1072.29     1018.91      9.22 o
  -1   3   6     1297.12     1255.94     11.91 o
   0   3   6      916.85      920.13      7.46 o
   1   3   6       89.14       83.90      1.73 o
   2   3   6       32.19       51.83      1.54 o
   3   3   6      465.62      443.66      4.52 o
   4   3   6       87.68       90.12      1.90 o
   5   3   6       47.89       52.52      2.82 o
   6   3   6      411.40      426.98      7.27 o
   7   3   6        4.89        5.03      2.14 o
   8   3   6      138.68      146.78      5.45 o
  -6   4   6      123.54      134.06      6.76 o
  -5   4   6       66.62       69.57      4.29 o
  -4   4   6      236.49      226.93      5.89 o
  -3   4   6      931.84      897.00      9.12 o
  -2   4   6       15.11       18.00      1.47 o
  -1   4   6      512.59      499.14      7.51 o
   0   4   6      715.65      733.23      6.94 o
   1   4   6       57.86       43.24      1.49 o
   2   4   6       20.93       19.46      1.08 o
   3   4   6       47.97       37.71      2.64 o
   4   4   6        3.06        2.69      1.00 o
   5   4   6      145.11      134.94      2.62 o
   6   4   6      271.74      268.46      6.06 o
   7   4   6      246.04      243.63      5.97 o
   8   4   6      171.24      176.40      6.60 o
  -5   5   6      398.81      408.89      8.86 o
  -4   5   6      228.22      209.79      6.02 o
  -3   5   6       16.29       16.58      1.85 o
  -2   5   6      110.74      106.14      9.98 o
  -1   5   6        0.30        1.11      1.35 o
   0   5   6       40.65       47.33      1.88 o
   1   5   6        0.86       -0.55      0.82 o
   2   5   6      261.99      290.11      3.91 o
   3   5   6        7.62        6.22      0.97 o
   4   5   6       12.45       11.42      1.38 o
   5   5   6      147.11      142.84      2.94 o
   6   5   6      914.04      901.31      8.73 o
   7   5   6      682.02      686.00     10.08 o
   8   5   6      722.86      728.65     11.12 o
  -4   6   6       10.39       12.36      3.94 o
  -3   6   6      180.57      172.75      5.39 o
  -2   6   6       15.17       13.61      1.68 o
  -1   6   6      101.31      100.81      2.87 o
   0   6   6        3.30        2.99      1.09 o
   1   6   6      571.69      562.50      7.49 o
   2   6   6      607.71      648.94      6.81 o
   3   6   6      277.53      248.14      4.40 o
   4   6   6      150.56      166.55      3.17 o
   5   6   6        1.39        1.02      1.05 o
   6   6   6      500.98      505.65      6.61 o
   7   6   6      294.03      293.66      5.37 o
   8   6   6      252.98      270.99      6.68 o
  -3   7   6      106.53      109.85      4.95 o
  -2   7   6      147.60      141.86      3.87 o
  -1   7   6        0.47        0.44      1.26 o
   0   7   6       78.49       82.34      2.80 o
   1   7   6       69.35       81.75      2.59 o
   2   7   6      108.39      108.33      2.76 o
   3   7   6      611.14      634.76      7.07 o
   4   7   6      647.40      638.40      8.12 o
   5   7   6      428.68      447.06      5.78 o
   6   7   6      145.74      153.89      3.63 o
   7   7   6      521.86      496.87      6.58 o
   8   7   6       76.73       81.02      4.46 o
  -2   8   6      221.04      216.39      6.44 o
  -1   8   6      833.15      819.05      9.28 o
   0   8   6       12.15       12.95      2.71 o
   1   8   6        1.61        2.04      1.64 o
   2   8   6      374.91      398.37      5.42 o
   3   8   6      235.39      245.03      6.20 o
   4   8   6      261.92      267.99      6.58 o
   5   8   6      211.31      218.59      7.90 o
   6   8   6       65.88       61.41      4.95 o
   7   8   6      361.88      362.57      7.45 o
   0   9   6        1.98        2.58      5.51 o
   1   9   6      252.48      259.29      6.99 o
   2   9   6      287.01      289.23      7.30 o
   3   9   6      522.32      550.84     10.18 o
   4   9   6      274.68      288.75     14.90 o
   5   9   6       65.35       61.09      5.11 o
   6   9   6        0.98        3.16      2.14 o
  -5  -8   7        8.97        5.70      2.75 o
  -4  -8   7      111.48      111.71      5.89 o
  -3  -8   7      503.93      510.21     10.32 o
  -2  -8   7      638.71      628.14     11.66 o
  -1  -8   7      203.62      173.43      6.69 o
  -6  -7   7       29.05       34.23      3.64 o
  -5  -7   7      139.84      151.95      8.83 o
  -4  -7   7       20.97       20.06      3.03 o
  -3  -7   7       16.29       19.19      2.87 o
  -2  -7   7       14.08       11.30      2.70 o
  -1  -7   7        9.54        7.54      2.68 o
   0  -7   7        9.71       13.53      2.83 o
   1  -7   7      118.27      127.01      5.64 o
  -7  -6   7       17.97       17.64      3.02 o
  -6  -6   7        1.14        4.54      3.53 o
  -5  -6   7        6.28        4.93      2.21 o
  -4  -6   7        3.72        2.82      2.48 o
  -3  -6   7        7.21        7.77      2.16 o
  -2  -6   7       25.75       23.04      2.76 o
  -1  -6   7      898.02      913.19     13.02 o
   0  -6   7     2141.49     2145.99     24.06 o
   1  -6   7       83.67       95.07      4.67 o
   2  -6   7        8.71        5.70      2.54 o
  -8  -5   7       41.05       42.17      2.75 o
  -7  -5   7        0.71        0.87      1.54 o
  -6  -5   7      492.58      485.25      9.14 o
  -5  -5   7      141.56      149.03      3.32 o
  -4  -5   7       16.91       17.80      1.36 o
  -3  -5   7      139.71      132.30      5.30 o
  -2  -5   7        1.03        0.35      1.86 o
  -1  -5   7      453.74      459.12      5.44 o
   0  -5   7     1109.04     1083.19     10.21 o
   1  -5   7     1251.95     1247.65     11.68 o
   2  -5   7      442.19      411.10      5.92 o
   3  -5   7        1.54        1.37      1.49 o
   4  -5   7      300.81      297.48      7.07 o
  -8  -4   7       46.92       45.10      2.87 o
  -7  -4   7        4.50        5.73      1.71 o
  -6  -4   7      265.30      275.36      4.98 o
  -5  -4   7      468.91      473.95      6.18 o
  -4  -4   7      736.99      720.42      7.71 o
  -3  -4   7      930.30      934.64     11.39 o
  -2  -4   7      941.65      924.47      8.41 o
  -1  -4   7      229.83      229.29      3.55 o
   0  -4   7      617.54      617.69      6.64 o
   1  -4   7       10.74        7.81      1.35 o
   2  -4   7        1.34       -0.19      1.31 o
   3  -4   7      378.71      372.39      5.82 o
   4  -4   7      696.89      685.68     15.64 o
   5  -4   7      573.68      582.73     10.06 o
  -8  -3   7      106.03      106.23      5.40 o
  -7  -3   7       68.87       68.55      3.54 o
  -6  -3   7       51.35       61.43      2.82 o
  -5  -3   7      434.93      459.97      6.07 o
  -4  -3   7      341.73      346.57      4.86 o
  -3  -3   7     1292.75     1240.01     11.15 o
  -2  -3   7     1063.77     1056.05      9.63 o
  -1  -3   7     2745.99     2732.88     31.04 o
   0  -3   7     1397.39     1422.60     11.91 o
   1  -3   7      232.72      225.64      3.61 o
   2  -3   7      502.11      500.00      5.89 o
   3  -3   7       10.34       13.47      1.71 o
   4  -3   7        4.00        6.04      3.01 o
   5  -3   7      240.35      244.81      7.34 o
  -8  -2   7      232.66      238.46      7.14 o
  -7  -2   7      414.30      407.14      6.39 o
  -6  -2   7        2.10        3.86      1.40 o
  -5  -2   7     1108.24     1066.93     14.73 o
  -4  -2   7      813.79      784.62      8.09 o
  -3  -2   7      881.71      927.44      8.84 o
  -2  -2   7      125.44      123.30      2.56 o
  -1  -2   7       13.67        8.39      1.06 o
   0  -2   7      918.27      857.58     10.09 o
   1  -2   7     1297.70     1246.10     12.90 o
   2  -2   7       85.83       77.95      2.24 o
   3  -2   7      613.70      620.91      7.25 o
   4  -2   7      427.49      434.61      7.47 o
   5  -2   7        0.51        1.07      2.35 o
   6  -2   7       64.60       55.08      3.81 o
  -8  -1   7       83.72       77.52      5.07 o
  -7  -1   7       71.14       67.22      4.37 o
  -6  -1   7      350.49      359.46      5.44 o
  -5  -1   7     1170.65     1145.47     11.00 o
  -4  -1   7     2170.98     2192.59     18.04 o
  -3  -1   7     1270.57     1205.54     14.49 o
  -2  -1   7      679.80      596.33      6.16 o
  -1  -1   7       73.97       69.19      2.39 o
   0  -1   7      497.29      580.17      5.95 o
   1  -1   7      494.96      562.24      7.41 o
   2  -1   7        3.34        2.88      1.31 o
   3  -1   7      177.43      177.23      4.29 o
   4  -1   7        0.69        0.58      1.59 o
   5  -1   7      159.33      152.37      4.87 o
   6  -1   7       20.70       19.82      2.69 o
   7  -1   7      165.30      174.54      6.14 o
  -8   0   7       67.70       69.86     10.31 o
  -7   0   7       32.06       26.61      3.20 o
  -6   0   7      347.21      340.64      8.26 o
  -5   0   7       50.20       54.29      3.19 o
  -4   0   7      850.01      809.50     13.45 o
  -3   0   7      606.91      598.58      8.29 o
  -2   0   7     1109.86     1126.40     19.02 o
  -1   0   7      324.37      288.18      3.74 o
   0   0   7        3.48        0.42      1.31 o
   1   0   7     2157.86     2347.44     17.39 o
   2   0   7      109.74      104.07      2.93 o
   3   0   7      754.74      746.91      9.03 o
   4   0   7      143.00      143.23      4.64 o
   5   0   7      246.81      243.43      5.62 o
   6   0   7      280.43      286.35      6.59 o
   7   0   7       26.22       26.23      3.26 o
  -7   1   7      200.80      196.95      8.29 o
  -6   1   7      438.98      442.37      8.82 o
  -5   1   7      638.44      611.68      9.85 o
  -4   1   7      171.51      163.46      4.69 o
  -3   1   7      490.26      535.15      7.93 o
  -2   1   7      334.86      282.51      5.55 o
  -1   1   7        3.84        4.32      1.15 o
   0   1   7       19.13       15.46      1.06 o
   1   1   7     1196.25     1262.22     10.15 o
   2   1   7      676.37      741.35      6.77 o
   3   1   7        7.23        9.82      1.37 o
   4   1   7     1247.64     1198.57     13.02 o
   5   1   7      240.08      244.58      5.39 o
   6   1   7       45.32       43.57      3.85 o
   7   1   7      472.54      475.62      8.72 o
  -7   2   7        2.60        2.46      2.68 o
  -6   2   7      516.86      507.40      9.76 o
  -5   2   7     1353.93     1398.49     17.17 o
  -4   2   7       25.62       18.44      2.29 o
  -3   2   7      174.38      157.99      4.33 o
  -2   2   7      292.70      314.10      5.53 o
  -1   2   7      517.38      524.88     10.18 o
   0   2   7       15.31       13.55      1.53 o
   1   2   7     1012.75      977.04      8.21 o
   2   2   7      268.09      196.33      4.07 o
   3   2   7     2693.98     2756.99     24.50 o
   4   2   7      463.28      463.80     10.36 o
   5   2   7       79.82       84.89      3.52 o
   6   2   7      136.66      138.31      4.58 o
   7   2   7      167.85      176.26      5.56 o
   8   2   7      123.19      136.50      5.61 o
  -6   3   7      105.45      101.51      6.25 o
  -5   3   7       64.68       60.10      4.07 o
  -4   3   7      126.92      122.52      9.98 o
  -3   3   7      498.23      491.07      7.94 o
  -2   3   7      244.08      247.94      5.43 o
  -1   3   7      658.32      705.01      6.86 o
   0   3   7       80.91       61.37      1.65 o
   1   3   7     2663.81     2737.41     23.13 o
   2   3   7     1132.60      979.49      8.03 o
   3   3   7     3313.07     3205.97     22.56 o
   4   3   7      131.07      140.55      3.65 o
   5   3   7     2150.19     2102.57     20.61 o
   6   3   7       24.94       20.04      2.24 o
   7   3   7       98.98      101.80      4.45 o
   8   3   7      209.74      203.46      6.71 o
  -6   4   7      165.57      190.15      6.82 o
  -5   4   7        3.88        2.50      2.29 o
  -4   4   7      556.39      558.60      9.52 o
  -3   4   7     2539.71     2486.76     25.60 o
  -2   4   7      461.37      464.96      5.57 o
  -1   4   7      231.19      240.09      3.67 o
   0   4   7      285.68      279.06      3.78 o
   1   4   7       45.79       37.08      1.50 o
   2   4   7     1444.56     1401.45     10.97 o
   3   4   7      615.42      592.84      5.87 o
   4   4   7      387.65      368.01      4.38 o
   5   4   7      233.95      243.88      3.96 o
   6   4   7      338.89      333.23      6.54 o
   7   4   7      452.33      451.49     10.16 o
   8   4   7      110.14      103.78      5.01 o
  -5   5   7       30.11       28.98      3.54 o
  -4   5   7      384.65      377.44      8.01 o
  -3   5   7       74.03       78.43      3.95 o
  -2   5   7      286.47      287.48      4.92 o
  -1   5   7      233.24      240.08      4.69 o
   0   5   7      596.00      595.20      6.41 o
   1   5   7     4014.80     4024.01     29.32 o
   2   5   7     3560.69     3580.64     25.09 o
   3   5   7       53.66       31.96      1.99 o
   4   5   7        5.28        4.78      0.95 o
   5   5   7      153.17      150.57      3.57 o
   6   5   7      973.95      950.40      9.07 o
   7   5   7       85.20      107.49      4.66 o
   8   5   7      122.06      134.97      5.35 o
  -4   6   7     1462.54     1459.09     18.57 o
  -3   6   7      467.28      472.20      8.77 o
  -2   6   7        1.48        1.72      1.47 o
  -1   6   7     1119.16     1089.60     10.43 o
   0   6   7      667.08      674.67      7.33 o
   1   6   7     1759.75     1743.85     14.53 o
   2   6   7     1529.61     1458.02     12.54 o
   3   6   7      899.01      906.91     10.80 o
   4   6   7        2.19        3.21      1.16 o
   5   6   7        5.52        6.58      1.20 o
   6   6   7      317.26      325.83      4.86 o
   7   6   7      213.99      216.04      6.44 o
   8   6   7       18.26       19.56      4.42 o
  -3   7   7      395.03      404.48     13.76 o
  -2   7   7      115.41      108.38      5.45 o
  -1   7   7      174.24      167.81      3.86 o
   0   7   7      295.93      297.81      4.84 o
   1   7   7      452.36      457.62      6.76 o
   2   7   7      295.51      284.45      4.42 o
   3   7   7      220.19      210.45      5.37 o
   4   7   7      267.35      280.10      5.12 o
   5   7   7       43.52       57.06      2.55 o
   6   7   7      254.03      255.16      4.51 o
   7   7   7      353.08      372.55     11.51 o
  -2   8   7       37.90       47.31      4.14 o
  -1   8   7       23.90       25.10      3.39 o
   0   8   7      166.33      165.28      3.94 o
   1   8   7     2648.18     2628.22     25.20 o
   2   8   7      121.18      119.72      4.26 o
   3   8   7       89.62       90.33      4.30 o
   4   8   7      332.69      318.36      5.06 o
   5   8   7      254.37      252.88      4.66 o
   6   8   7        7.36        8.94      1.64 o
   7   8   7       33.80       28.13      2.70 o
   0   9   7       38.65       44.28      4.71 o
   1   9   7       24.69       25.51      5.42 o
   2   9   7       25.52       24.25      3.35 o
   3   9   7        1.35        2.19      2.48 o
   4   9   7      121.27      128.03      5.83 o
   5   9   7       15.36       13.97      2.61 o
   6   9   7       52.38       53.90      3.90 o
  -4  -8   8      128.18      140.35      6.35 o
  -3  -8   8       64.77       65.53      4.99 o
  -6  -7   8      135.73      142.91      9.55 o
  -5  -7   8      280.24      285.91      7.79 o
  -4  -7   8      259.47      269.52     10.89 o
  -3  -7   8      174.63      193.46      6.39 o
  -2  -7   8      183.66      191.67      6.41 o
  -1  -7   8      736.55      692.72     11.88 o
   0  -7   8       24.99       22.81      3.16 o
  -7  -6   8      430.29      446.45      9.50 o
  -6  -6   8      521.29      518.78      9.93 o
  -5  -6   8      353.66      348.51      7.95 o
  -4  -6   8        7.93        6.22      2.35 o
  -3  -6   8       17.06       14.39      2.56 o
  -2  -6   8       90.42      103.03      4.90 o
  -1  -6   8      602.93      569.44     10.09 o
   0  -6   8      394.62      390.66     13.72 o
   1  -6   8      291.27      289.02      7.18 o
   2  -6   8        3.04        3.59      2.14 o
  -7  -5   8      212.85      229.92      6.81 o
  -6  -5   8     1779.43     1816.16     16.63 o
  -5  -5   8      827.58      822.87     13.22 o
  -4  -5   8       96.07       98.86      2.68 o
  -3  -5   8        5.55        3.20      1.13 o
  -2  -5   8        3.31        2.97      1.65 o
  -1  -5   8      223.07      209.48      3.88 o
   0  -5   8      517.53      508.97      6.30 o
   1  -5   8        5.19        3.64      1.69 o
   2  -5   8        7.76        6.23      1.86 o
   3  -5   8        0.98        3.64      2.26 o
  -8  -4   8       34.68       29.33      3.24 o
  -7  -4   8       94.04       98.44      3.66 o
  -6  -4   8     1101.28     1093.58     11.39 o
  -5  -4   8       59.98       60.22      2.62 o
  -4  -4   8       11.45       16.55      1.57 o
  -3  -4   8        0.54        1.23      1.12 o
  -2  -4   8      573.35      558.66      6.09 o
  -1  -4   8      664.87      652.17      6.95 o
   0  -4   8        0.58        0.88      1.15 o
   1  -4   8      375.63      355.32      5.10 o
   2  -4   8       54.71       51.94      2.56 o
   3  -4   8      284.26      275.08      4.78 o
   4  -4   8       16.17       15.23      2.68 o
  -8  -3   8      378.64      368.28      8.50 o
  -7  -3   8      675.39      660.10      8.76 o
  -6  -3   8      293.79      297.53      5.17 o
  -5  -3   8        0.19        2.57      1.31 o
  -4  -3   8      295.84      300.30      4.64 o
  -3  -3   8      223.81      197.59      3.62 o
  -2  -3   8      199.58      192.13      3.44 o
  -1  -3   8      295.58      266.63      3.87 o
   0  -3   8        0.79        0.90      1.01 o
   1  -3   8      229.93      233.77      3.85 o
   2  -3   8      793.46      794.48     12.73 o
   3  -3   8       60.62       66.98      6.72 o
   4  -3   8       64.98       80.75      4.38 o
   5  -3   8      255.17      255.16      6.75 o
  -8  -2   8      165.64      157.80      6.31 o
  -7  -2   8      367.65      347.25      7.85 o
  -6  -2   8       63.35       67.86      2.82 o
  -5  -2   8       96.05       95.25      2.91 o
  -4  -2   8      260.78      264.65      4.25 o
  -3  -2   8       32.47       41.67      2.03 o
  -2  -2   8      107.01      128.95      2.82 o
  -1  -2   8       35.49       28.76      1.70 o
   0  -2   8      322.63      294.62      8.80 o
   1  -2   8     2749.69     2745.96     20.91 o
   2  -2   8      295.47      296.86      5.03 o
   3  -2   8        0.94       -0.69      0.92 o
   4  -2   8      169.52      162.28      4.94 o
   5  -2   8       38.48       38.35      3.12 o
   6  -2   8      607.41      637.09     10.72 o
  -8  -1   8      153.42      148.94      6.49 o
  -7  -1   8       40.32       29.01      3.26 o
  -6  -1   8      255.02      253.51      6.53 o
  -5  -1   8      860.05      811.93      8.63 o
  -4  -1   8      403.11      411.31      5.26 o
  -3  -1   8      391.13      411.40      5.12 o
  -2  -1   8      164.82      146.10      2.90 o
  -1  -1   8        1.23        3.45      1.01 o
   0  -1   8     2627.16     2634.67     20.65 o
   1  -1   8     4837.43     4591.25     41.46 o
   2  -1   8     1368.87     1319.49     10.64 o
   3  -1   8      290.71      273.69      5.38 o
   4  -1   8      270.62      272.02      5.86 o
   5  -1   8      450.10      444.04     10.67 o
   6  -1   8      806.29      772.55     11.52 o
  -7   0   8      245.73      252.28      7.28 o
  -6   0   8      288.27      284.37     10.95 o
  -5   0   8     1684.93     1704.60     19.40 o
  -4   0   8     1742.47     1751.19     19.07 o
  -3   0   8      173.78      187.81      4.60 o
  -2   0   8       88.57       96.84      3.32 o
  -1   0   8     1170.70     1118.06      9.99 o
   0   0   8     2311.26     2314.02     29.00 o
   1   0   8     1556.05     1452.98     16.06 o
   2   0   8     1106.68     1172.70     20.82 o
   3   0   8        3.68        5.00      1.60 o
   4   0   8      688.39      689.98      9.38 o
   5   0   8      968.09      936.40     12.04 o
   6   0   8      263.49      259.03      6.37 o
   7   0   8      236.65      218.60     10.13 o
  -7   1   8        9.15        8.97      3.05 o
  -6   1   8      495.41      492.94     10.50 o
  -5   1   8      362.83      354.16      7.44 o
  -4   1   8       66.30       66.37      3.42 o
  -3   1   8        7.31        5.42      1.73 o
  -2   1   8      183.67      163.22     11.09 o
  -1   1   8     6260.24     6286.20     63.66 o
   0   1   8     6442.44     6347.42     75.46 o
   1   1   8     1068.97      976.71     16.55 o
   2   1   8        4.25        6.88      1.00 o
   3   1   8       48.37       38.90      3.78 o
   4   1   8      551.58      532.06      7.75 o
   5   1   8      112.40      123.12      9.41 o
   6   1   8     1463.00     1519.65     34.91 o
   7   1   8       21.25       19.41      2.84 o
  -7   2   8      392.84      391.36      9.35 o
  -6   2   8     1116.23     1087.21     15.35 o
  -5   2   8     1319.10     1315.56     16.60 o
  -4   2   8      104.79       98.79      4.29 o
  -3   2   8        5.51        6.77      2.59 o
  -2   2   8       23.79       17.82      1.83 o
  -1   2   8     1154.36     1082.62     33.25 o
   0   2   8     3093.75     3028.58     21.98 o
   1   2   8     1961.20     1984.34     18.92 o
   2   2   8       96.86       87.80      2.12 o
   3   2   8        0.73        0.83      1.11 o
   4   2   8      319.67      316.58      5.66 o
   5   2   8      710.53      712.46      9.77 o
   6   2   8        0.21        0.78      1.77 o
   7   2   8      125.60      130.36      5.17 o
   8   2   8        3.45        1.93      3.37 o
  -6   3   8      314.07      334.02      8.59 o
  -5   3   8      884.75      869.57     13.02 o
  -4   3   8      322.61      315.62      8.16 o
  -3   3   8      701.13      680.55      9.88 o
  -2   3   8      871.68      804.90     10.53 o
  -1   3   8     2122.17     2140.15     17.24 o
   0   3   8     1270.51     1206.87     10.00 o
   1   3   8      253.08      275.48      4.82 o
   2   3   8     1152.66     1205.47     10.17 o
   3   3   8        0.14        4.40      1.11 o
   4   3   8     1160.16     1123.65     12.50 o
   5   3   8     1650.07     1632.48     22.88 o
   6   3   8       56.79       60.54      3.62 o
   7   3   8      248.03      265.39      6.55 o
   8   3   8      940.25      973.86     19.04 o
  -5   4   8      135.04      130.13      5.57 o
  -4   4   8      137.65      132.48      5.03 o
  -3   4   8       79.89       82.38      3.95 o
  -2   4   8      916.55      874.55     11.46 o
  -1   4   8     3251.51     3225.34     25.19 o
   0   4   8     2150.51     2113.88     20.24 o
   1   4   8        6.04        7.67      0.94 o
   2   4   8      862.47      837.39      7.47 o
   3   4   8      614.80      624.38      6.21 o
   4   4   8       14.56       16.78      1.74 o
   5   4   8      762.38      770.28     11.08 o
   6   4   8      120.27      125.02      4.49 o
   7   4   8      713.54      693.23     12.75 o
   8   4   8      269.23      289.93      7.34 o
  -5   5   8      298.90      295.47      7.90 o
  -4   5   8       43.64       41.01      3.54 o
  -3   5   8        5.91        8.80      2.20 o
  -2   5   8        0.34        1.81      1.31 o
  -1   5   8       36.12       33.40      2.07 o
   0   5   8       48.87       49.75      3.72 o
   1   5   8      277.98      285.51      5.14 o
   2   5   8      243.87      251.73      3.67 o
   3   5   8      190.80      191.93      4.00 o
   4   5   8      129.72      126.75      2.74 o
   5   5   8        5.37        9.95      1.14 o
   6   5   8      656.81      659.27      9.70 o
   7   5   8     1054.72     1075.82     31.52 o
   8   5   8      303.31      301.26      7.35 o
  -4   6   8      215.88      207.09      6.69 o
  -3   6   8       20.71       25.81      2.88 o
  -2   6   8      362.35      361.31      7.28 o
  -1   6   8      110.74      107.08      3.49 o
   0   6   8       33.14       30.72      2.65 o
   1   6   8     1066.56     1083.99     10.20 o
   2   6   8     1220.32     1224.01     12.80 o
   3   6   8      311.51      311.62      5.58 o
   4   6   8        3.62        1.27      1.01 o
   5   6   8        8.39        7.93      1.26 o
   6   6   8       97.28      103.18      2.95 o
   7   6   8     1049.70     1030.57     13.53 o
   8   6   8      261.71      255.01      9.55 o
  -3   7   8      115.87      123.30      5.37 o
  -2   7   8        5.44        4.79      2.04 o
  -1   7   8       44.56       45.04      5.57 o
   0   7   8      175.59      170.60      3.98 o
   1   7   8       16.78       16.24      1.62 o
   2   7   8      440.87      457.12      5.88 o
   3   7   8      215.55      211.55      5.36 o
   4   7   8      104.05      102.70      2.91 o
   5   7   8      855.96      864.33      8.89 o
   6   7   8      599.75      591.02      8.56 o
   7   7   8      303.47      315.13      6.99 o
  -1   8   8      193.36      199.05      5.47 o
   0   8   8      828.09      867.66      9.51 o
   1   8   8      333.17      349.76      8.24 o
   2   8   8        6.97        8.46      1.49 o
   3   8   8        0.79        1.77      1.80 o
   4   8   8       40.00       40.68      2.42 o
   5   8   8      218.95      243.83      5.23 o
   6   8   8      488.55      499.28      8.23 o
   7   8   8      384.87      409.30      8.05 o
   1   9   8       41.56       55.83      9.93 o
   2   9   8      531.62      564.43     10.26 o
   3   9   8      291.03      295.40      8.07 o
   4   9   8      150.40      166.00     10.88 o
   5   9   8      173.72      182.48      6.09 o
  -5  -7   9       73.21       74.12      7.83 o
  -4  -7   9        7.40       11.97      3.01 o
  -3  -7   9      301.45      291.43      7.85 o
  -2  -7   9      168.97      167.89      6.38 o
  -1  -7   9        3.97        4.17      2.68 o
   0  -7   9      289.09      271.04     12.86 o
  -6  -6   9       97.99      100.95      9.78 o
  -5  -6   9        6.65        6.73      6.96 o
  -4  -6   9        6.83        6.73      2.45 o
  -3  -6   9        0.36       -2.10      2.10 o
  -2  -6   9      258.77      266.80      7.04 o
  -1  -6   9      428.24      458.39      9.09 o
   0  -6   9      198.70      199.52      6.35 o
   1  -6   9        9.84       11.41      2.64 o
   2  -6   9       28.04       28.27      3.47 o
  -7  -5   9      169.58      183.31     10.74 o
  -6  -5   9       35.84       40.94      5.22 o
  -5  -5   9        2.87        5.92      1.71 o
  -4  -5   9      119.60      125.27      3.90 o
  -3  -5   9        1.53        0.65      1.08 o
  -2  -5   9      439.12      465.73      7.73 o
  -1  -5   9     1520.03     1464.68     13.05 o
   0  -5   9      999.86     1038.48     10.29 o
   1  -5   9       97.11       97.18      3.28 o
   2  -5   9       16.57       19.47      1.93 o
   3  -5   9       93.36       87.18      9.06 o
  -7  -4   9      546.78      566.10      7.90 o
  -6  -4   9        0.94        0.64      1.57 o
  -5  -4   9      296.02      279.40      7.07 o
  -4  -4   9        2.97       -0.92      1.24 o
  -3  -4   9      419.08      423.25      5.64 o
  -2  -4   9      442.67      429.42      5.40 o
  -1  -4   9      370.12      374.77      5.09 o
   0  -4   9      333.76      329.91      4.89 o
   1  -4   9       33.22       28.84      1.96 o
   2  -4   9      235.68      232.46      4.74 o
   3  -4   9      707.23      722.92     13.88 o
   4  -4   9      751.13      777.85     11.62 o
  -8  -3   9      155.81      147.13      6.15 o
  -7  -3   9      185.36      189.84     12.84 o
  -6  -3   9      106.01      106.06      6.54 o
  -5  -3   9        2.24        2.98      1.33 o
  -4  -3   9      121.71      120.01      3.20 o
  -3  -3   9     1409.62     1397.63     12.76 o
  -2  -3   9     2892.35     2864.19     22.85 o
  -1  -3   9     1773.33     1716.52     14.16 o
   0  -3   9      271.54      251.70      4.05 o
   1  -3   9      261.10      256.17      4.17 o
   2  -3   9      103.66      113.11      3.10 o
   3  -3   9      392.19      395.44      8.17 o
   4  -3   9     1076.41     1063.50     13.70 o
   5  -3   9      217.78      234.05      6.75 o
  -8  -2   9      269.44      271.06     12.74 o
  -7  -2   9      804.52      776.10     12.25 o
  -6  -2   9      436.52      438.69      6.42 o
  -5  -2   9       26.55       28.73      2.07 o
  -4  -2   9       55.58       55.16      2.41 o
  -3  -2   9      460.63      445.46      5.72 o
  -2  -2   9     3114.28     3201.30     25.14 o
  -1  -2   9     1310.13     1275.46     11.53 o
   0  -2   9      239.51      245.72      8.55 o
   1  -2   9      443.10      452.29      5.42 o
   2  -2   9      205.21      194.98      3.77 o
   3  -2   9      441.79      447.77      5.30 o
   4  -2   9        1.56        0.30      1.92 o
   5  -2   9       17.40       18.16      2.69 o
  -7  -1   9      272.55      273.34      7.45 o
  -6  -1   9      294.76      297.23      7.08 o
  -5  -1   9      409.49      415.19      5.58 o
  -4  -1   9      785.40      753.50      8.01 o
  -3  -1   9     1029.21      976.65      9.48 o
  -2  -1   9      985.55      987.01      9.46 o
  -1  -1   9       50.01       51.95      2.24 o
   0  -1   9      543.28      539.36      6.13 o
   1  -1   9      189.64      218.00      8.42 o
   2  -1   9      319.22      304.79      6.44 o
   3  -1   9     1516.10     1473.83     15.71 o
   4  -1   9      170.30      184.59     11.23 o
   5  -1   9       36.95       35.27      3.06 o
   6  -1   9      503.44      502.33      9.36 o
  -7   0   9       61.00       59.46      4.26 o
  -6   0   9       98.75       95.67      5.00 o
  -5   0   9      147.95      167.69      5.40 o
  -4   0   9      347.30      318.60      7.17 o
  -3   0   9      849.20      840.09     10.97 o
  -2   0   9     1685.93     1619.26     14.00 o
  -1   0   9      280.16      309.75      5.42 o
   0   0   9       68.08       82.14      3.33 o
   1   0   9      437.23      400.71      4.76 o
   2   0   9       11.09       11.66      1.96 o
   3   0   9       30.25       32.35      2.28 o
   4   0   9       68.98       72.75      3.70 o
   5   0   9      317.12      330.67      6.96 o
   6   0   9        3.41        3.44      2.21 o
   7   0   9       19.26       17.33      3.29 o
  -7   1   9      511.73      526.01     10.65 o
  -6   1   9      335.40      327.88      9.46 o
  -5   1   9       82.72       82.19      4.33 o
  -4   1   9       43.50       42.02      5.01 o
  -3   1   9        1.24       -0.17      1.42 o
  -2   1   9        0.61       -0.18      1.30 o
  -1   1   9        8.05       10.77      1.48 o
   0   1   9       16.55       16.37      1.21 o
   1   1   9      135.88      136.71      2.71 o
   2   1   9     1122.05     1166.38     18.54 o
   3   1   9      103.97      114.22      4.75 o
   4   1   9      204.32      201.58      4.86 o
   5   1   9     2993.20     2922.08     27.91 o
   6   1   9      907.04      925.99     12.58 o
   7   1   9       10.86        5.51      2.49 o
  -6   2   9      202.44      203.54      6.82 o
  -5   2   9       57.74       62.60      4.15 o
  -4   2   9      224.13      190.97      6.25 o
  -3   2   9       80.01       75.30      4.85 o
  -2   2   9        7.99        4.96      1.60 o
  -1   2   9      527.57      487.12      5.00 o
   0   2   9     2239.52     2209.98     16.83 o
   1   2   9      367.77      392.01      4.66 o
   2   2   9        9.63       10.11      1.14 o
   3   2   9       54.77       66.18      3.76 o
   4   2   9        6.90        5.43      2.80 o
   5   2   9     1662.16     1659.38     17.75 o
   6   2   9      380.57      383.26      7.55 o
   7   2   9       75.23       78.33      5.23 o
  -6   3   9       17.10       16.12      3.07 o
  -5   3   9      105.12       98.05      5.19 o
  -4   3   9       82.66       72.12      4.19 o
  -3   3   9       13.19       13.03      2.07 o
  -2   3   9       11.71       11.11      1.86 o
  -1   3   9       49.89       57.16      2.80 o
   0   3   9      210.56      185.29      2.97 o
   1   3   9      746.46      770.56      7.33 o
   2   3   9     1537.38     1494.39     12.34 o
   3   3   9      645.32      626.62      6.59 o
   4   3   9     1509.75     1440.80     43.14 o
   5   3   9       95.82       82.37      4.10 o
   6   3   9      496.10      493.17      8.46 o
   7   3   9        1.09       -1.03      2.01 o
  -5   4   9        0.34        0.87      2.34 o
  -4   4   9      874.13      817.92     12.37 o
  -3   4   9      323.55      324.31      7.05 o
  -2   4   9      627.27      627.07      9.47 o
  -1   4   9        1.63        3.52      1.16 o
   0   4   9      743.41      727.21      9.55 o
   1   4   9      754.36      795.95      8.85 o
   2   4   9      192.56      191.33      3.86 o
   3   4   9      389.07      378.78      7.01 o
   4   4   9      555.35      536.65      7.85 o
   5   4   9      689.42      698.28      9.72 o
   6   4   9     1221.31     1188.40     14.45 o
   7   4   9       15.01       13.00      2.52 o
   8   4   9       81.55       76.59      4.59 o
  -5   5   9       61.09       63.97      4.46 o
  -4   5   9      303.31      279.13      7.27 o
  -3   5   9       29.40       30.49      3.50 o
  -2   5   9      132.53      137.23      4.66 o
  -1   5   9       21.95       20.90      1.59 o
   0   5   9     1861.27     1890.85     18.95 o
   1   5   9     1364.80     1342.98     11.16 o
   2   5   9     1065.84     1053.67      9.30 o
   3   5   9      241.46      238.94      4.56 o
   4   5   9       33.73       37.30      1.81 o
   5   5   9       53.80       50.95      2.06 o
   6   5   9        8.13       11.07      2.13 o
   7   5   9      290.20      293.42      9.02 o
   8   5   9      152.39      145.77      5.69 o
  -4   6   9      334.12      351.75      8.48 o
  -3   6   9      359.52      361.19      7.98 o
  -2   6   9        2.03       -0.22      1.74 o
  -1   6   9      239.56      251.64      4.52 o
   0   6   9        1.93        2.98      1.25 o
   1   6   9     1275.96     1291.32     11.77 o
   2   6   9      768.20      762.88      9.29 o
   3   6   9      233.87      231.08      3.82 o
   4   6   9      238.38      236.69      4.17 o
   5   6   9       74.32       77.61      3.66 o
   6   6   9       12.28       11.38      2.16 o
   7   6   9        1.83        2.19      2.32 o
  -3   7   9      261.60      254.00      8.63 o
  -2   7   9      108.31      116.78      4.98 o
  -1   7   9      508.77      513.27     11.06 o
   0   7   9       27.42       32.45      5.00 o
   1   7   9      744.49      742.62      8.21 o
   2   7   9        0.56        1.63      1.18 o
   3   7   9       69.11       59.46      2.88 o
   4   7   9        0.21        0.53      1.13 o
   5   7   9        7.04        8.76      1.46 o
   6   7   9      121.52      131.64      3.57 o
   7   7   9       17.71       15.96      2.49 o
  -1   8   9      171.92      162.72      6.66 o
   0   8   9      608.73      601.85      7.68 o
   1   8   9       28.18       30.27      3.03 o
   2   8   9      116.50      119.11      3.53 o
   3   8   9       32.43       30.13      6.68 o
   4   8   9       29.69       28.32      2.16 o
   5   8   9        5.30        7.44      1.52 o
   6   8   9        1.38        0.74      2.38 o
   1   9   9       18.12       20.73      2.89 o
   2   9   9        9.08       11.64      2.56 o
   3   9   9      190.62      199.13      6.20 o
   4   9   9      107.65      111.91      8.37 o
   5   9   9        3.51        1.47      2.20 o
  -4  -7  10      484.81      518.80     10.65 o
  -3  -7  10      384.38      409.47      9.30 o
  -2  -7  10       63.34       61.93      4.46 o
  -1  -7  10        6.03        5.83      2.85 o
  -6  -6  10      312.92      314.12      8.27 o
  -5  -6  10       44.47       49.91      7.14 o
  -4  -6  10      312.93      333.14      8.07 o
  -3  -6  10      108.76      119.78      5.44 o
  -2  -6  10      299.56      312.42      7.76 o
  -1  -6  10      302.95      281.36     17.68 o
   0  -6  10      205.46      210.17      6.92 o
   1  -6  10      126.53      148.48      5.82 o
  -7  -5  10      316.25      335.33      8.77 o
  -6  -5  10      211.24      222.15      7.10 o
  -5  -5  10      464.37      469.73     13.02 o
  -4  -5  10      142.40      135.62      5.38 o
  -3  -5  10        7.28        9.91      2.51 o
  -2  -5  10        0.54       -0.48      1.27 o
  -1  -5  10        0.89        0.78      1.37 o
   0  -5  10       39.06       40.74      2.44 o
   1  -5  10      282.27      288.57      5.09 o
   2  -5  10      276.70      280.08      5.15 o
  -7  -4  10       42.74       46.06      3.56 o
  -6  -4  10      260.33      266.25      6.14 o
  -5  -4  10      474.56      484.34      6.78 o
  -4  -4  10      390.98      388.44      5.77 o
  -3  -4  10      648.26      653.97      7.63 o
  -2  -4  10        2.94        1.57      1.26 o
  -1  -4  10        0.10       -1.20      1.54 o
   0  -4  10        2.76        2.28      1.34 o
   1  -4  10      149.74      129.65      3.42 o
   2  -4  10       42.83       45.11      2.50 o
   3  -4  10       19.67       24.68      2.92 o
  -7  -3  10      414.36      396.83      8.56 o
  -6  -3  10       15.06       19.11      3.49 o
  -5  -3  10       34.83       34.68      2.27 o
  -4  -3  10       10.44        8.38      1.67 o
  -3  -3  10      102.78      114.13      3.29 o
  -2  -3  10      160.23      165.42      5.19 o
  -1  -3  10      135.55      130.51      9.38 o
   0  -3  10      182.04      182.84      3.64 o
   1  -3  10       73.72       69.92      2.69 o
   2  -3  10      133.93      126.66      3.29 o
   3  -3  10      702.24      692.37     10.24 o
   4  -3  10      224.71      222.47      6.40 o
  -7  -2  10      411.01      410.41      8.88 o
  -6  -2  10      107.06      104.57      4.79 o
  -5  -2  10        2.13        1.86      1.34 o
  -4  -2  10      340.32      346.86      5.27 o
  -3  -2  10        0.36       -1.35      1.35 o
  -2  -2  10      131.87      128.22      3.30 o
  -1  -2  10      475.40      479.13      6.04 o
   0  -2  10      365.19      365.73     10.72 o
   1  -2  10       50.98       51.96      2.27 o
   2  -2  10       33.65       28.19      1.78 o
   3  -2  10       33.25       35.31      2.79 o
   4  -2  10      102.62       95.92      7.18 o
   5  -2  10      265.38      256.92      6.89 o
  -7  -1  10       23.97       20.13      3.93 o
  -6  -1  10      179.36      167.74      6.62 o
  -5  -1  10      242.51      230.74      6.11 o
  -4  -1  10       79.90       78.87      4.46 o
  -3  -1  10      208.37      200.29      3.83 o
  -2  -1  10       83.40       93.60      3.26 o
  -1  -1  10     1016.76      977.13      9.59 o
   0  -1  10     2525.88     2595.96     20.96 o
   1  -1  10      548.87      532.06      6.11 o
   2  -1  10     1211.73     1214.03     10.36 o
   3  -1  10      229.16      230.84      5.44 o
   4  -1  10      881.57      895.26     12.79 o
   5  -1  10       14.37       12.53      2.60 o
   6  -1  10       10.54       12.96      2.81 o
  -7   0  10        1.96       -2.12      2.46 o
  -6   0  10      661.28      649.69     11.10 o
  -5   0  10      527.65      558.65     14.33 o
  -4   0  10      256.18      249.77      8.82 o
  -3   0  10      235.56      215.17      8.34 o
  -2   0  10        1.43       -0.06      1.41 o
  -1   0  10      685.75      722.29      7.20 o
   0   0  10      180.98      157.44      3.12 o
   1   0  10      451.55      441.68      5.27 o
   2   0  10      215.42      193.89      3.35 o
   3   0  10      610.53      599.53      8.57 o
   4   0  10     1485.25     1467.35     16.34 o
   5   0  10      435.37      435.19      8.09 o
   6   0  10      236.19      229.10      6.46 o
  -7   1  10       37.33       23.16      5.25 o
  -6   1  10      110.02      117.40      6.93 o
  -5   1  10      329.10      307.31      8.24 o
  -4   1  10       12.79       17.31      2.42 o
  -3   1  10      137.57      138.74      4.63 o
  -2   1  10     1686.35     1667.87     18.19 o
  -1   1  10     3072.19     3022.39     22.46 o
   0   1  10     3423.59     3335.77     24.57 o
   1   1  10      209.09      227.02      6.27 o
   2   1  10      199.48      222.12      3.65 o
   3   1  10       11.47       10.85      1.70 o
   4   1  10      160.07      149.13      4.51 o
   5   1  10     1343.87     1349.32     17.08 o
   6   1  10        2.81        4.24      4.51 o
   7   1  10       55.98       47.62      4.71 o
  -6   2  10      902.85      897.29     14.02 o
  -5   2  10      761.92      707.90     11.54 o
  -4   2  10      161.83      137.79      5.02 o
  -3   2  10       32.69       33.39      2.80 o
  -2   2  10      309.71      276.48      5.89 o
  -1   2  10     3030.75     3050.77     22.58 o
   0   2  10     3235.27     3183.01     23.56 o
   1   2  10      398.91      373.10      4.72 o
   2   2  10      243.90      238.91      3.79 o
   3   2  10       69.59       62.44      5.13 o
   4   2  10      510.21      507.56      7.90 o
   5   2  10      513.23      485.64      8.27 o
   6   2  10       58.87       59.89      5.18 o
   7   2  10       58.20       46.75      3.56 o
  -6   3  10      537.67      516.15     10.69 o
  -5   3  10      265.30      263.70      8.02 o
  -4   3  10      157.40      152.80      5.45 o
  -3   3  10      165.72      149.80      5.02 o
  -2   3  10      756.87      719.55     10.35 o
  -1   3  10     1830.71     1877.17     19.87 o
   0   3  10      166.17      150.32      2.82 o
   1   3  10       53.93       48.99      1.96 o
   2   3  10      280.02      278.42      4.06 o
   3   3  10      485.83      483.12      5.78 o
   4   3  10      691.68      658.96      9.17 o
   5   3  10      490.26      486.06     13.11 o
   6   3  10        8.27        5.01      2.01 o
   7   3  10      296.22      296.15      8.71 o
  -5   4  10        6.18        6.38      3.07 o
  -4   4  10       47.33       31.34      6.51 o
  -3   4  10       42.83       46.80      3.39 o
  -2   4  10     2100.87     2035.99     22.09 o
  -1   4  10      968.88      915.32      9.09 o
   0   4  10      688.45      710.91      7.15 o
   1   4  10      189.49      190.50      3.34 o
   2   4  10      446.02      429.00      5.28 o
   3   4  10        0.68        1.89      1.24 o
   4   4  10        4.55        6.41      1.20 o
   5   4  10        6.78        7.24      1.83 o
   6   4  10       73.51       79.36      7.92 o
   7   4  10      141.53      133.76      5.37 o
  -4   5  10        0.31       -2.33      2.63 o
  -3   5  10       38.90       32.48      3.10 o
  -2   5  10      187.25      201.39      5.73 o
  -1   5  10        8.04       10.69      2.20 o
   0   5  10      169.04      174.03      3.59 o
   1   5  10       56.09       60.64      2.26 o
   2   5  10        2.41        1.35      1.14 o
   3   5  10       15.22       20.87      2.70 o
   4   5  10      121.17      120.26      2.86 o
   5   5  10      308.21      311.29      6.39 o
   6   5  10      536.50      535.64      9.06 o
   7   5  10      676.19      685.20     10.92 o
  -3   6  10      408.92      408.77     18.35 o
  -2   6  10      146.98      160.57      6.28 o
  -1   6  10        1.49       -1.74      1.74 o
   0   6  10     1226.07     1229.38     12.14 o
   1   6  10      438.19      442.24      8.18 o
   2   6  10       53.22       46.21      2.23 o
   3   6  10      146.74      144.30      3.21 o
   4   6  10       38.34       45.97      2.24 o
   5   6  10      311.58      311.44      4.76 o
   6   6  10      528.82      526.68      8.99 o
   7   6  10      361.41      379.31      8.03 o
  -2   7  10      199.66      204.95      6.27 o
  -1   7  10        1.16        1.25      1.97 o
   0   7  10      833.64      858.66     11.11 o
   1   7  10      186.98      198.35      4.09 o
   2   7  10       97.34      103.11      4.45 o
   3   7  10        2.02        3.51      1.46 o
   4   7  10      320.96      322.55      5.03 o
   5   7  10      516.24      539.13      6.78 o
   6   7  10      519.62      518.59      8.91 o
   7   7  10      109.37      112.42      4.95 o
  -1   8  10      263.20      278.46      8.47 o
   0   8  10      393.32      416.67      9.95 o
   1   8  10      134.41      140.86      3.75 o
   2   8  10       23.06       22.79      1.95 o
   3   8  10       21.98       20.11      1.87 o
   4   8  10      236.48      245.62      5.46 o
   5   8  10     1098.74     1115.62     11.13 o
   6   8  10      538.18      561.43     10.33 o
   2   9  10        8.26        8.00      2.53 o
   3   9  10        6.99        9.26      2.42 o
   4   9  10       64.08       71.68      4.51 o
  -5  -6  11        0.85        3.51      4.40 o
  -4  -6  11        0.02        1.20      2.67 o
  -3  -6  11      205.46      200.99      6.79 o
  -2  -6  11      161.66      165.88      6.28 o
  -1  -6  11       52.15       48.24      3.93 o
   0  -6  11       11.61        6.45      2.70 o
  -6  -5  11       63.80       96.04     10.11 o
  -5  -5  11      102.16      100.17      7.24 o
  -4  -5  11      222.65      221.95      6.67 o
  -3  -5  11       24.48       31.00      3.72 o
  -2  -5  11      889.85      890.82     13.17 o
  -1  -5  11      731.41      717.12      8.32 o
   0  -5  11      632.74      623.92      7.70 o
   1  -5  11        3.77        5.39      2.48 o
   2  -5  11       13.72       16.61      2.82 o
  -7  -4  11      297.65      311.52     15.89 o
  -6  -4  11      777.09      781.34      9.51 o
  -5  -4  11        0.44        1.06      2.62 o
  -4  -4  11       24.03       23.45      2.08 o
  -3  -4  11      212.14      214.48      4.38 o
  -2  -4  11      547.38      562.20      6.84 o
  -1  -4  11      236.55      237.58      4.42 o
   0  -4  11       10.61        8.83      1.58 o
   1  -4  11      169.53      170.49      3.96 o
   2  -4  11      387.64      378.63      6.00 o
   3  -4  11      610.32      615.27     10.14 o
  -7  -3  11      253.99      258.68     12.95 o
  -6  -3  11       24.54       23.89      2.89 o
  -5  -3  11       67.82       61.76      2.98 o
  -4  -3  11      827.63      837.92     10.38 o
  -3  -3  11     1304.50     1348.84     14.91 o
  -2  -3  11     2842.62     2831.32     23.22 o
  -1  -3  11      556.76      566.04      8.24 o
   0  -3  11      268.07      265.23      4.52 o
   1  -3  11       39.49       45.43      2.49 o
   2  -3  11       47.33       45.40      3.73 o
   3  -3  11      941.95      934.45     23.21 o
   4  -3  11       82.95       80.71      9.49 o
  -7  -2  11      190.03      198.11      6.74 o
  -6  -2  11        9.69        8.18      2.37 o
  -5  -2  11       15.44       15.34      2.84 o
  -4  -2  11       11.53        9.95      1.70 o
  -3  -2  11      753.90      756.24      8.55 o
  -2  -2  11     1870.46     1868.43     16.38 o
  -1  -2  11      477.08      494.86      6.77 o
   0  -2  11      255.25      232.94      5.91 o
   1  -2  11      100.20      103.69      2.99 o
   2  -2  11      560.05      551.73      6.32 o
   3  -2  11      434.99      416.31      7.66 o
   4  -2  11        2.14        0.65      2.25 o
   5  -2  11      111.57      104.64      6.19 o
  -7  -1  11      351.86      365.20     12.56 o
  -6  -1  11      272.91      278.79      7.59 o
  -5  -1  11       68.60       68.63      4.05 o
  -4  -1  11     1390.52     1392.91     13.04 o
  -3  -1  11     1633.06     1571.10     14.22 o
  -2  -1  11       51.89       44.58      2.43 o
  -1  -1  11        0.91        0.31      1.28 o
   0  -1  11      370.05      355.32      6.09 o
   1  -1  11        1.06        3.22      1.30 o
   2  -1  11     2130.88     2117.65     22.21 o
   3  -1  11      617.90      603.66      9.07 o
   4  -1  11      200.57      196.71      5.66 o
   5  -1  11      895.26      911.93     12.93 o
  -7   0  11       60.73       57.25      4.40 o
  -6   0  11       22.25       20.52      6.69 o
  -5   0  11       15.59       18.80      5.41 o
  -4   0  11     1169.60     1145.27     14.72 o
  -3   0  11     1582.01     1542.35     17.69 o
  -2   0  11     2481.31     2464.87     23.90 o
  -1   0  11       33.07       34.43      1.92 o
   0   0  11      663.04      639.35      7.21 o
   1   0  11        9.58       10.72      1.38 o
   2   0  11      113.67      121.51      5.11 o
   3   0  11      190.30      183.04      8.00 o
   4   0  11        6.92        5.80      2.10 o
   5   0  11      793.16      751.35     11.18 o
   6   0  11      101.00       98.42      5.01 o
  -6   1  11       81.62       68.90      4.86 o
  -5   1  11        1.32        0.73      2.32 o
  -4   1  11      141.08      143.76      5.16 o
  -3   1  11      461.58      460.89      8.25 o
  -2   1  11        0.28        0.95      2.25 o
  -1   1  11      277.74      288.85      4.10 o
   0   1  11       33.57       47.66      2.12 o
   1   1  11      170.80      153.92      3.24 o
   2   1  11      437.38      429.72      8.33 o
   3   1  11       43.09       33.72      3.94 o
   4   1  11     1104.38     1029.99     12.73 o
   5   1  11      593.23      588.13      9.52 o
   6   1  11      365.05      349.87      7.75 o
  -6   2  11       65.30       67.23      4.73 o
  -5   2  11      461.88      446.10      9.30 o
  -4   2  11      273.36      280.75      6.94 o
  -3   2  11       97.46       89.50      4.38 o
  -2   2  11      658.72      664.32     11.99 o
  -1   2  11      178.06      173.33      2.94 o
   0   2  11     1383.53     1403.07     11.98 o
   1   2  11        0.48        0.90      0.98 o
   2   2  11       60.14       55.70      2.90 o
   3   2  11       49.79       41.56      2.13 o
   4   2  11      559.75      554.78      8.59 o
   5   2  11      437.07      409.62      7.66 o
   6   2  11      376.38      364.05      7.74 o
   7   2  11        3.39        4.40      2.37 o
  -5   3  11       35.93       32.21      3.61 o
  -4   3  11        1.32        1.55      2.18 o
  -3   3  11       96.98       90.14      4.49 o
  -2   3  11      146.76      132.02      4.73 o
  -1   3  11       10.85       10.90      1.99 o
   0   3  11      403.55      393.94      5.94 o
   1   3  11       60.59       56.85      2.17 o
   2   3  11      627.48      625.03      6.88 o
   3   3  11      893.94      894.64     13.64 o
   4   3  11     1501.72     1478.92     16.28 o
   5   3  11      260.45      248.38      5.94 o
   6   3  11        0.83       -1.85      1.85 o
   7   3  11        4.76        1.20      2.51 o
  -5   4  11       12.62       12.83      3.07 o
  -4   4  11        5.68        5.99      2.53 o
  -3   4  11      460.52      436.13      8.66 o
  -2   4  11      639.38      618.57     24.06 o
  -1   4  11      637.27      629.62      7.07 o
   0   4  11      195.88      197.79      3.44 o
   1   4  11       20.65       20.38      2.14 o
   2   4  11       81.32       75.85      2.78 o
   3   4  11     1391.54     1346.54     23.17 o
   4   4  11     1539.37     1483.39     13.32 o
   5   4  11      470.30      475.25     12.33 o
   6   4  11        2.44        1.70      1.92 o
   7   4  11        0.50       -1.82      3.26 o
  -4   5  11        1.69        1.74      4.29 o
  -3   5  11      396.94      382.60      8.37 o
  -2   5  11      569.13      575.41      9.79 o
  -1   5  11     1809.45     1852.67     20.68 o
   0   5  11        2.76        5.06      1.29 o
   1   5  11      309.96      305.19      4.58 o
   2   5  11      150.11      157.19      3.37 o
   3   5  11     1042.11      999.72     12.44 o
   4   5  11      340.87      338.17      5.13 o
   5   5  11       16.23       15.26      2.21 o
   6   5  11        0.48       -1.80      1.80 o
   7   5  11       17.90       18.81      2.73 o
  -3   6  11       47.28       55.63      4.02 o
  -2   6  11      179.06      179.11      5.82 o
  -1   6  11      247.15      240.43      6.22 o
   0   6  11      118.50      120.03      4.08 o
   1   6  11      123.81      126.31      3.49 o
   2   6  11      904.73      930.12     10.92 o
   3   6  11      958.64      939.74     11.27 o
   4   6  11      404.30      388.36      5.42 o
   5   6  11       11.50        5.79      4.08 o
   6   6  11       25.00       16.12      2.47 o
   7   6  11        0.26       -0.49      2.02 o
  -2   7  11      243.74      255.50      7.50 o
  -1   7  11      145.73      147.95      5.44 o
   0   7  11      198.06      189.70      5.63 o
   1   7  11       86.91       87.74      3.66 o
   2   7  11      111.38      110.03      3.28 o
   3   7  11      112.65      106.57      3.10 o
   4   7  11      458.61      451.37      6.18 o
   5   7  11        4.07        5.35      1.51 o
   6   7  11       30.72       24.22      2.71 o
   0   8  11      257.11      257.48      8.13 o
   1   8  11       23.40       27.22      2.17 o
   2   8  11       17.10       21.09      1.93 o
   3   8  11        1.24        0.55      1.37 o
   4   8  11        1.53        1.74      3.03 o
   5   8  11       40.31       44.22      2.49 o
  -4  -6  12      352.69      379.20      9.18 o
  -3  -6  12      291.41      318.24     13.55 o
  -2  -6  12       54.47       54.28      4.26 o
  -1  -6  12       67.62       68.23      4.82 o
  -5  -5  12      437.75      454.61     13.45 o
  -4  -5  12      125.33      128.64      5.83 o
  -3  -5  12       69.47       63.26      4.24 o
  -2  -5  12      123.18      124.16      5.58 o
  -1  -5  12        1.10        1.29      2.49 o
   0  -5  12      662.68      688.93     11.38 o
   1  -5  12      454.39      504.94      9.54 o
  -6  -4  12       57.21       69.31      5.18 o
  -5  -4  12      430.51      449.59      6.88 o
  -4  -4  12      448.96      443.01      9.84 o
  -3  -4  12       50.76       48.70      2.75 o
  -2  -4  12        1.12       -1.42      1.42 o
  -1  -4  12        0.05        1.83      1.42 o
   0  -4  12        3.24        4.41      1.54 o
   1  -4  12       34.50       34.94      2.32 o
   2  -4  12       22.18       24.15      3.51 o
  -6  -3  12      119.75      121.03      6.85 o
  -5  -3  12      155.28      154.70      4.53 o
  -4  -3  12       58.75       62.84      3.11 o
  -3  -3  12        0.93       -0.33      1.56 o
  -2  -3  12       82.05       81.05      3.26 o
  -1  -3  12        4.35        6.19      4.24 o
   0  -3  12      143.53      128.89      3.47 o
   1  -3  12      103.05       95.33      3.25 o
   2  -3  12      508.94      495.61      8.47 o
   3  -3  12      593.00      608.84     10.06 o
  -6  -2  12       76.39       73.79      8.52 o
  -5  -2  12       19.03       11.74      2.46 o
  -4  -2  12      103.51      101.89      3.58 o
  -3  -2  12      231.14      223.19      4.62 o
  -2  -2  12      529.05      529.69      6.98 o
  -1  -2  12       13.23       16.03      1.83 o
   0  -2  12       46.32       52.57      5.55 o
   1  -2  12        0.39        0.12      1.36 o
   2  -2  12      105.45      108.11      3.05 o
   3  -2  12      375.66      360.45      7.40 o
   4  -2  12      493.14      515.71      9.38 o
  -6  -1  12        2.68        1.52      3.19 o
  -5  -1  12       34.12       38.15      3.32 o
  -4  -1  12       13.52       10.90      2.64 o
  -3  -1  12      212.83      220.61      4.40 o
  -2  -1  12        4.65        6.23      1.94 o
  -1  -1  12      218.73      218.72      6.87 o
   0  -1  12      517.15      523.36      6.39 o
   1  -1  12      475.54      496.43      6.33 o
   2  -1  12      693.60      659.40      7.05 o
   3  -1  12      308.16      294.88      6.41 o
   4  -1  12        7.38        6.11      2.19 o
   5  -1  12       56.51       48.21      3.73 o
  -6   0  12        6.38        6.89      2.66 o
  -5   0  12      734.93      703.69     11.53 o
  -4   0  12       53.33       52.38      4.72 o
  -3   0  12        9.41        7.75      2.16 o
  -2   0  12      304.36      307.86      4.50 o
  -1   0  12      305.51      330.51      4.82 o
   0   0  12      140.92      138.27      3.28 o
   1   0  12      658.39      620.39      7.02 o
   2   0  12      852.59      835.20      8.60 o
   3   0  12      581.85      566.15      8.81 o
   4   0  12      203.11      189.26      5.53 o
   5   0  12      227.53      221.50      6.32 o
  -6   1  12      150.39      140.75      7.78 o
  -5   1  12      123.41      111.31      5.48 o
  -4   1  12       42.51       51.96      3.69 o
  -3   1  12      833.93      823.75     13.93 o
  -2   1  12      216.20      205.98      5.55 o
  -1   1  12      776.97      782.27      7.89 o
   0   1  12     1139.48     1173.57     10.72 o
   1   1  12      250.69      253.43      4.26 o
   2   1  12      166.15      163.90      4.04 o
   3   1  12      338.94      316.00      6.28 o
   4   1  12       23.18       20.30      2.55 o
   5   1  12      204.22      203.32      5.97 o
   6   1  12      262.56      259.41      6.93 o
  -6   2  12      135.60      134.66      6.45 o
  -5   2  12        1.22        5.31      2.49 o
  -4   2  12      434.46      363.13      8.09 o
  -3   2  12        2.18        2.24      1.96 o
  -2   2  12      804.98      812.58     11.66 o
  -1   2  12      717.17      697.34      7.12 o
   0   2  12      682.46      709.33      7.45 o
   1   2  12      816.89      775.64      8.05 o
   2   2  12      508.23      497.77     10.57 o
   3   2  12       93.73       86.20      2.85 o
   4   2  12        5.55        3.54      1.81 o
   5   2  12        1.10       -1.07      1.71 o
   6   2  12       92.52       94.24      4.75 o
  -5   3  12      248.11      257.97      7.69 o
  -4   3  12      209.26      202.64      6.56 o
  -3   3  12      359.07      342.47      7.68 o
  -2   3  12      687.42      703.26     10.83 o
  -1   3  12      126.23      129.60      4.70 o
   0   3  12      761.12      738.20     10.25 o
   1   3  12      333.15      338.70      4.85 o
   2   3  12      172.01      151.84      3.42 o
   3   3  12      166.69      173.91      5.00 o
   4   3  12       61.32       60.21      3.55 o
   5   3  12        0.46       -0.02      1.70 o
   6   3  12        7.54        2.47      1.98 o
  -4   4  12       78.38       74.88      4.80 o
  -3   4  12     1180.08     1135.59     16.73 o
  -2   4  12      411.67      446.55      8.56 o
  -1   4  12      587.08      562.88     14.18 o
   0   4  12       39.18       33.95      1.83 o
   1   4  12       14.57       13.10      1.43 o
   2   4  12       91.54       84.77      2.77 o
   3   4  12       12.44       18.64      3.06 o
   4   4  12        2.08        4.21      1.71 o
   5   4  12        6.85        4.83      2.58 o
   6   4  12        0.78       -1.75      1.75 o
   7   4  12       19.95       16.35      3.90 o
  -4   5  12        2.04        1.82      4.01 o
  -3   5  12      163.39      149.12      5.83 o
  -2   5  12      496.59      459.28      9.02 o
  -1   5  12       91.26      100.53      4.48 o
   0   5  12      334.14      340.03      5.31 o
   1   5  12      202.58      196.86      3.80 o
   2   5  12       17.43       23.22      1.98 o
   3   5  12       16.22       10.80      1.95 o
   4   5  12      104.14       97.32      3.13 o
   5   5  12      326.53      328.69      6.95 o
   6   5  12       79.44       77.38      4.42 o
  -3   6  12      197.47      195.84      6.59 o
  -2   6  12       62.95       58.99      3.98 o
  -1   6  12      293.20      287.98      7.05 o
   0   6  12      289.39      293.18      6.76 o
   1   6  12      193.00      197.75      4.33 o
   2   6  12       38.09       34.54      3.38 o
   3   6  12      184.49      174.09      3.91 o
   4   6  12      111.61      110.72      3.45 o
   5   6  12      373.98      367.35      7.35 o
   6   6  12      200.24      194.83      5.94 o
  -1   7  12        2.68        3.30      2.23 o
   0   7  12      347.52      350.02      7.65 o
   1   7  12      283.79      270.13      5.18 o
   2   7  12       14.67       14.57      2.19 o
   3   7  12       67.61       72.49      6.25 o
   4   7  12      124.00      139.03      4.65 o
   5   7  12      320.17      306.32      9.88 o
   6   7  12      189.02      192.01     10.03 o
   0   8  12      177.10      191.90      8.56 o
   1   8  12        5.59        5.24      2.06 o
   2   8  12        2.50        5.50      2.83 o
   3   8  12       45.70       47.50      2.97 o
   4   8  12      272.37      303.69      5.34 o
   5   8  12      679.99      687.09     15.87 o
  -4  -5  13        2.46        0.54      3.32 o
  -3  -5  13      122.35      124.13     12.15 o
  -2  -5  13      379.95      385.88      8.85 o
  -1  -5  13      212.97      227.91      6.98 o
   0  -5  13       22.70       26.48      3.29 o
  -5  -4  13        0.23        1.82      1.80 o
  -4  -4  13       67.89       79.17      5.04 o
  -3  -4  13       17.49       19.18      2.98 o
  -2  -4  13      173.73      164.97      6.08 o
  -1  -4  13      202.69      206.32      4.57 o
   0  -4  13      190.25      210.33      4.58 o
   1  -4  13      295.60      300.96      5.48 o
   2  -4  13      329.87      339.00     11.26 o
  -6  -3  13       61.93       60.49      4.35 o
  -5  -3  13      151.92      159.82      5.60 o
  -4  -3  13      179.98      192.48      4.70 o
  -3  -3  13      749.09      766.03      9.18 o
  -2  -3  13      364.44      373.84      5.99 o
  -1  -3  13       32.90       40.95      5.69 o
   0  -3  13        9.16       13.17      2.88 o
   1  -3  13       20.83       14.32      1.99 o
   2  -3  13      375.36      374.46      7.72 o
   3  -3  13      130.41      120.48      5.49 o
  -6  -2  13        5.83        3.79      3.29 o
  -5  -2  13       66.23       61.50      4.23 o
  -4  -2  13      859.29      894.04     12.99 o
  -3  -2  13     1213.55     1240.26     12.60 o
  -2  -2  13      796.76      828.87      9.46 o
  -1  -2  13      441.98      426.13      6.34 o
   0  -2  13       39.84       49.55      5.86 o
   1  -2  13       34.21       42.89      2.19 o
   2  -2  13      159.73      157.82      5.15 o
   3  -2  13       62.01       57.14      3.58 o
   4  -2  13       74.44       60.68      4.07 o
  -6  -1  13       26.62       23.36      3.24 o
  -5  -1  13      128.48      131.17      5.42 o
  -4  -1  13      396.63      400.14      8.18 o
  -3  -1  13      127.71      132.88      3.71 o
  -2  -1  13      676.14      684.22     10.22 o
  -1  -1  13       12.02       10.62      2.05 o
   0  -1  13       59.20       61.16      2.86 o
   1  -1  13      735.94      704.29      8.05 o
   2  -1  13      517.84      521.29      6.40 o
   3  -1  13       50.19       55.56      7.00 o
   4  -1  13       13.18        9.85      2.42 o
  -6   0  13       71.91       70.21      4.75 o
  -5   0  13      805.16      803.60     12.81 o
  -4   0  13      679.14      730.72     15.73 o
  -3   0  13     1645.93     1686.18     19.65 o
  -2   0  13      213.51      215.93      3.93 o
  -1   0  13       24.47       23.35      1.80 o
   0   0  13        0.83        0.99      1.30 o
   1   0  13        1.05        4.24      1.63 o
   2   0  13      110.16      106.24      6.02 o
   3   0  13       17.85       16.82      2.27 o
   4   0  13       19.80       16.78      2.56 o
   5   0  13        3.84        1.70      2.26 o
  -6   1  13        2.44       -0.82      2.74 o
  -5   1  13      164.95      157.86      6.20 o
  -4   1  13      385.22      397.73      8.56 o
  -3   1  13      151.37      153.43      5.55 o
  -2   1  13       10.55        8.85      2.86 o
  -1   1  13      874.29      857.72      8.65 o
   0   1  13      132.63      129.35      3.32 o
   1   1  13      223.93      213.83      4.15 o
   2   1  13       19.47       14.29      1.71 o
   3   1  13      507.67      491.27      8.18 o
   4   1  13      555.22      523.61      8.88 o
   5   1  13       81.86       88.87      8.74 o
  -5   2  13      412.04      397.30     10.34 o
  -4   2  13      175.60      179.78     10.73 o
  -3   2  13      112.40       93.04      4.78 o
  -2   2  13      463.79      466.25      8.64 o
  -1   2  13     1363.62     1355.07     11.94 o
   0   2  13     1014.87     1017.45      9.85 o
   1   2  13      543.66      549.27      6.68 o
   2   2  13       11.56        9.09      1.58 o
   3   2  13      286.90      287.06      7.39 o
   4   2  13      918.31      873.30     11.85 o
   5   2  13      332.25      330.23      9.52 o
   6   2  13       10.11        9.44      2.45 o
  -5   3  13      391.31      400.03     11.83 o
  -4   3  13      478.50      459.07     11.19 o
  -3   3  13        7.39        5.09      2.25 o
  -2   3  13      726.53      678.68     10.89 o
  -1   3  13      818.67      813.29     11.83 o
   0   3  13       65.13       56.88      2.34 o
   1   3  13      414.01      393.58      7.52 o
   2   3  13        2.57        7.62      4.03 o
   3   3  13     1463.81     1386.59     12.93 o
   4   3  13      420.29      415.87      7.66 o
   5   3  13        5.10        4.20      1.92 o
   6   3  13        0.84        1.58      2.47 o
  -4   4  13       45.56       38.17      3.86 o
  -3   4  13      417.30      407.81      8.90 o
  -2   4  13      203.45      235.55      7.66 o
  -1   4  13       77.08       73.15      4.16 o
   0   4  13       82.91       82.82      2.56 o
   1   4  13      206.62      207.67      3.97 o
   2   4  13     1535.67     1541.13     16.10 o
   3   4  13     2579.96     2534.47     25.99 o
   4   4  13      753.65      726.30     11.66 o
   5   4  13       25.43       21.37      2.59 o
   6   4  13        7.81        6.47      2.21 o
  -3   5  13      608.09      615.87     11.22 o
  -2   5  13      987.01      992.51     14.43 o
  -1   5  13      432.30      441.73      8.68 o
   0   5  13       11.08       13.21      2.34 o
   1   5  13        1.34       -0.53      1.07 o
   2   5  13      256.60      242.86      4.42 o
   3   5  13      183.40      179.39      4.92 o
   4   5  13      983.34      930.91     17.82 o
   5   5  13        4.72        0.92      2.86 o
   6   5  13        0.53       -1.55      2.25 o
  -2   6  13      161.12      180.95      6.35 o
  -1   6  13       55.38       54.20      3.82 o
   0   6  13      337.01      310.45      7.21 o
   1   6  13      278.62      290.50      6.70 o
   2   6  13      915.77      921.70      9.73 o
   3   6  13      754.57      781.32      8.84 o
   4   6  13        0.70       -0.33      2.09 o
   5   6  13      167.22      160.56      5.33 o
   6   6  13       62.66       70.72      4.33 o
  -1   7  13       11.31       11.79      2.60 o
   0   7  13       32.24       30.16      3.06 o
   1   7  13       84.18       80.12      4.48 o
   2   7  13      885.41      907.22     12.64 o
   3   7  13      274.86      280.21      5.16 o
   4   7  13       25.82       27.18      3.02 o
   5   7  13        6.50        5.75      2.11 o
   1   8  13      126.15      139.37      5.31 o
   2   8  13       30.72       38.88      3.39 o
   3   8  13        6.54        5.84      4.60 o
  -2  -5  14       38.27       29.15      3.63 o
  -4  -4  14      123.83      134.05      4.26 o
  -3  -4  14       18.11       17.69      2.44 o
  -2  -4  14      106.04       96.13      6.29 o
  -1  -4  14        7.47        3.99      1.94 o
   0  -4  14      142.17      146.49      4.25 o
   1  -4  14       93.11       96.86     12.15 o
  -5  -3  14      127.29      136.18      7.29 o
  -4  -3  14       66.18       68.80      3.53 o
  -3  -3  14        0.76        0.09      2.55 o
  -2  -3  14       42.91       45.02      2.77 o
  -1  -3  14      363.10      361.20      7.85 o
   0  -3  14       14.91       18.27      2.00 o
   1  -3  14      184.30      168.83      5.43 o
   2  -3  14      509.48      542.75      9.51 o
  -5  -2  14       83.20       73.13      6.35 o
  -4  -2  14      198.79      197.28      6.16 o
  -3  -2  14      538.22      521.23      7.44 o
  -2  -2  14       69.26       72.33      3.42 o
  -1  -2  14       78.24       88.33      3.59 o
   0  -2  14       97.19       98.35      5.46 o
   1  -2  14        7.36        7.78      1.63 o
   2  -2  14      421.04      425.26     14.06 o
   3  -2  14      272.86      278.97      8.84 o
  -5  -1  14        8.04        9.51      2.71 o
  -4  -1  14       14.37       18.50      2.89 o
  -3  -1  14      102.65      108.62      7.85 o
  -2  -1  14       40.34       34.43      2.22 o
  -1  -1  14      227.18      224.77      4.75 o
   0  -1  14      192.26      204.67      4.38 o
   1  -1  14      972.35      932.44     17.10 o
   2  -1  14      290.10      303.62      6.62 o
   3  -1  14       20.97       24.01      3.68 o
   4  -1  14       81.25       71.22      4.44 o
  -5   0  14       94.20       85.90      5.21 o
  -4   0  14      499.45      487.74      9.49 o
  -3   0  14        5.47        5.10      3.21 o
  -2   0  14       93.57       85.51      2.88 o
  -1   0  14      489.14      489.22      6.40 o
   0   0  14      878.14      890.67      9.35 o
   1   0  14     1575.61     1649.64     23.06 o
   2   0  14     1434.54     1448.52     23.86 o
   3   0  14      461.66      437.39      8.07 o
   4   0  14       40.37       36.59      3.19 o
  -5   1  14      210.20      227.06      7.35 o
  -4   1  14     1201.91     1166.09     25.54 o
  -3   1  14      564.24      561.96     10.05 o
  -2   1  14      253.66      263.63      6.72 o
  -1   1  14       28.02       30.04      2.01 o
   0   1  14      176.76      175.97      3.93 o
   1   1  14      472.50      484.18      6.45 o
   2   1  14      694.14      675.61      7.93 o
   3   1  14        5.69        4.16      1.95 o
   4   1  14       15.52       17.73      2.51 o
   5   1  14      219.23      223.32      6.52 o
  -5   2  14      126.60      139.90      6.33 o
  -4   2  14       27.09       25.64      3.24 o
  -3   2  14      193.36      182.12      6.09 o
  -2   2  14      188.28      199.76      6.10 o
  -1   2  14      312.40      296.32      4.50 o
   0   2  14     1427.83     1419.47     12.82 o
   1   2  14     2135.80     2123.07     17.73 o
   2   2  14       52.81       49.15      3.25 o
   3   2  14       27.36       25.88      5.58 o
   4   2  14       85.02       79.55      4.69 o
   5   2  14        2.78        3.17      2.16 o
  -4   3  14      259.94      260.31     13.16 o
  -3   3  14      141.61      129.19      5.54 o
  -2   3  14        1.06        0.41      2.13 o
  -1   3  14      117.38      112.10      7.31 o
   0   3  14       14.84       14.30      1.52 o
   1   3  14      423.27      413.32      5.85 o
   2   3  14      961.58      985.11     10.14 o
   3   3  14      148.53      140.28      4.63 o
   4   3  14       25.74       17.76      2.33 o
   5   3  14       41.61       40.98      3.24 o
  -4   4  14      373.47      366.53      9.11 o
  -3   4  14      344.54      363.86     15.74 o
  -2   4  14      623.51      584.22     10.58 o
  -1   4  14      136.33      137.60      5.33 o
   0   4  14        3.54        4.19      1.49 o
   1   4  14       73.77       71.58      2.81 o
   2   4  14      178.35      181.68      4.10 o
   3   4  14      105.47      123.01      5.19 o
   4   4  14       59.78       61.15      5.64 o
   5   4  14       32.95       30.19      2.98 o
  -3   5  14       32.27       33.42      3.69 o
  -2   5  14       23.26       29.46      3.48 o
  -1   5  14      186.59      194.36      7.41 o
   0   5  14      519.15      503.09      9.22 o
   1   5  14       21.58       24.08      1.85 o
   2   5  14       16.93       19.89      1.88 o
   3   5  14        4.55        6.17      2.92 o
   4   5  14      316.20      345.94      7.13 o
   5   5  14       31.93       24.48      3.77 o
  -2   6  14        1.87       -0.16      2.32 o
  -1   6  14        0.93        1.99      2.52 o
   0   6  14      130.04      124.59     12.59 o
   1   6  14        0.37       -1.33      3.58 o
   2   6  14        0.42        0.41      1.76 o
   3   6  14      104.02       99.19      3.46 o
   4   6  14       59.56       43.28      3.12 o
   5   6  14        1.04       -1.90      1.90 o
   0   7  14       40.49       39.01      5.67 o
   1   7  14       47.36       55.13      3.81 o
   2   7  14      265.53      284.76      6.96 o
   3   7  14      181.45      199.95      4.57 o
   4   7  14       71.31       81.17      5.89 o
  -3  -4  15        7.33        5.21      2.34 o
  -2  -4  15       81.53       87.38      5.63 o
  -1  -4  15      320.76      361.32      6.29 o
  -4  -3  15      214.48      223.48      6.43 o
  -3  -3  15       72.56       70.99      3.76 o
  -2  -3  15      315.21      330.88      6.42 o
  -1  -3  15       72.96       71.40      8.80 o
   0  -3  15       66.24       74.24      8.50 o
   1  -3  15       28.32       37.31      3.93 o
  -5  -2  15       94.48       96.82      5.26 o
  -4  -2  15       52.25       56.37      4.01 o
  -3  -2  15      476.89      507.19      7.52 o
  -2  -2  15      269.31      278.92      5.61 o
  -1  -2  15      862.35      893.71     12.32 o
   0  -2  15      307.15      319.22      6.82 o
   1  -2  15       19.33       14.11      2.48 o
   2  -2  15       28.00       25.70      2.92 o
  -5  -1  15      306.50      298.88     16.05 o
  -4  -1  15       43.80       42.74      4.61 o
  -3  -1  15       52.03       50.31      4.32 o
  -2  -1  15       13.78       12.38      1.87 o
  -1  -1  15      825.22      884.18      9.67 o
   0  -1  15      191.09      196.33      4.53 o
   1  -1  15      202.33      230.79      7.50 o
   2  -1  15       27.60       26.18      2.80 o
   3  -1  15       44.63       36.44      3.12 o
  -5   0  15      379.65      397.67      9.32 o
  -4   0  15      656.45      679.77     11.76 o
  -3   0  15      239.64      242.28      6.82 o
  -2   0  15       42.10       35.74      3.25 o
  -1   0  15        3.22        3.17      1.53 o
   0   0  15       31.16       34.63      3.46 o
   1   0  15        6.24        5.54      4.07 o
   2   0  15        0.72        3.06      1.98 o
   3   0  15        4.00        3.74      2.08 o
   4   0  15       35.33       32.71      3.11 o
  -5   1  15      198.05      202.64      7.22 o
  -4   1  15      230.89      247.35      7.36 o
  -3   1  15       39.58       40.38      3.54 o
  -2   1  15       44.10       41.42      3.44 o
  -1   1  15       24.04       24.04      1.88 o
   0   1  15      775.96      778.17      8.71 o
   1   1  15        0.24       -0.54      2.45 o
   2   1  15       49.72       45.93      3.04 o
   3   1  15      259.42      261.56      9.70 o
   4   1  15       83.35       86.32      4.56 o
  -4   2  15       22.96       19.87      3.19 o
  -3   2  15       57.12       57.42      4.08 o
  -2   2  15      218.86      228.88     10.54 o
  -1   2  15       63.08       61.75      3.99 o
   0   2  15       57.24       52.73      3.99 o
   1   2  15       16.44       22.80      2.76 o
   2   2  15        6.44        4.35      2.70 o
   3   2  15      242.76      227.66      6.70 o
   4   2  15      197.60      206.32      5.94 o
   5   2  15       23.58       23.16      4.35 o
  -4   3  15      117.78      127.70     12.05 o
  -3   3  15       64.41       52.86      4.06 o
  -2   3  15       22.44       16.68      3.47 o
  -1   3  15       72.58       71.45      4.48 o
   0   3  15      167.91      161.35      3.72 o
   1   3  15        8.51       10.43      1.65 o
   2   3  15      553.84      552.51      7.22 o
   3   3  15      160.11      168.24     11.97 o
   4   3  15       85.99       71.13      4.86 o
   5   3  15       57.56       50.29      3.70 o
  -3   4  15       85.35       74.15      5.06 o
  -2   4  15       48.04       43.58      3.79 o
  -1   4  15        0.34        0.68      2.48 o
   0   4  15        0.63        1.11      2.41 o
   1   4  15      169.78      168.36      3.94 o
   2   4  15      540.49      565.20      7.38 o
   3   4  15      210.04      238.40      5.91 o
   4   4  15      584.32      551.05      9.34 o
   5   4  15       37.48       38.08      3.24 o
  -2   5  15      389.80      406.87      9.26 o
  -1   5  15        1.03        0.14      3.00 o
   0   5  15       49.77       52.20      5.07 o
   1   5  15      127.95      122.79      3.57 o
   2   5  15      536.37      549.95      8.01 o
   3   5  15      421.51      420.58      8.01 o
   4   5  15        2.24        2.99      2.33 o
   5   5  15       19.66       18.31      2.67 o
  -1   6  15       26.93       29.51      3.47 o
   0   6  15      132.11      150.43      7.55 o
   1   6  15      479.51      509.50      9.58 o
   2   6  15      803.18      849.51     18.80 o
   3   6  15       66.92       69.53      8.10 o
   4   6  15        1.55        3.11      1.94 o
   1   7  15      340.08      325.40      7.91 o
   2   7  15      237.63      262.20      6.98 o
   3   7  15      166.08      171.72      4.97 o
  -3  -3  16        4.84        7.37      2.11 o
  -2  -3  16      254.29      276.39      5.82 o
  -1  -3  16        1.69        2.33      2.18 o
  -4  -2  16      310.32      326.39      8.14 o
  -3  -2  16       10.04       11.10      2.77 o
  -2  -2  16       72.76       77.77      5.16 o
  -1  -2  16      442.20      476.61      9.62 o
   0  -2  16        9.55        7.08      2.20 o
   1  -2  16      192.25      199.87      5.96 o
  -4  -1  16      234.98      231.00      7.16 o
  -3  -1  16       38.81       33.43      3.38 o
  -2  -1  16       53.18       50.02      4.05 o
  -1  -1  16      103.26      103.41      7.88 o
   0  -1  16      297.80      310.21      5.62 o
   1  -1  16      262.78      265.35      6.46 o
   2  -1  16      242.53      244.37      6.41 o
  -4   0  16       55.88       50.65      4.12 o
  -3   0  16        7.65        3.06      2.56 o
  -2   0  16       55.79       59.13      4.29 o
  -1   0  16        5.25        1.48      1.54 o
   0   0  16      581.45      593.51      7.72 o
   1   0  16     1281.28     1361.23     16.50 o
   2   0  16      328.84      340.92     10.96 o
   3   0  16        1.28        1.55      2.10 o
  -4   1  16      330.79      342.46      8.76 o
  -3   1  16       26.57       27.16      3.33 o
  -2   1  16        3.23        3.08      2.45 o
  -1   1  16      170.33      170.34      7.50 o
   0   1  16      110.62      117.53      4.52 o
   1   1  16      503.92      477.19      6.78 o
   2   1  16      168.69      172.90      5.28 o
   3   1  16      117.49      105.88      4.71 o
  -4   2  16       64.33       73.90      6.59 o
  -3   2  16       38.88       28.81     13.38 o
  -2   2  16      223.83      228.18      7.56 o
  -1   2  16      474.98      477.42     13.64 o
   0   2  16      662.61      708.50      8.30 o
   1   2  16      312.80      326.85      5.58 o
   2   2  16        1.40        2.72      2.25 o
   3   2  16       29.20       32.62      3.98 o
   4   2  16       17.62       19.82      2.63 o
  -3   3  16        0.97       -0.12      3.06 o
  -2   3  16        0.71       -0.40      2.37 o
  -1   3  16      601.81      584.82     10.58 o
   0   3  16      979.23      959.64     13.78 o
   1   3  16      397.90      405.30      6.14 o
   2   3  16       12.89       13.49      1.93 o
   3   3  16       11.14       11.20      2.13 o
   4   3  16       37.84       34.82      3.18 o
  -2   4  16      132.65      147.63      6.27 o
  -1   4  16      309.36      329.64     12.42 o
   0   4  16      152.31      155.10      5.86 o
   1   4  16       10.49        8.84      1.66 o
   2   4  16       62.26       71.28      3.22 o
   3   4  16        0.48       -0.75      1.71 o
   4   4  16      141.44      138.56      5.15 o
  -1   5  16      493.60      523.67     11.33 o
   0   5  16      106.45      116.29      5.56 o
   1   5  16       16.61       17.17      7.43 o
   2   5  16      173.25      164.01      4.33 o
   3   5  16      216.98      222.13      7.78 o
   4   5  16       79.03       76.67      4.31 o
   0   6  16       24.32       23.43      5.97 o
   1   6  16        8.83       13.96      3.51 o
   2   6  16       29.89       26.94      3.13 o
   3   6  16       10.63        6.80      2.64 o
  -2  -2  17      551.86      595.58      8.37 o
  -1  -2  17      259.98      288.80     10.76 o
  -3  -1  17      148.44      145.16      6.09 o
  -2  -1  17      293.41      315.80      7.97 o
  -1  -1  17      116.41      120.13      6.75 o
   0  -1  17      407.29      431.16     11.36 o
   1  -1  17       12.81       14.46      3.10 o
  -3   0  17      114.01      121.29      5.98 o
  -2   0  17      100.13      110.38      5.48 o
  -1   0  17        9.01        6.73      2.61 o
   0   0  17        4.27        4.42      2.83 o
   1   0  17        0.37        6.24      2.82 o
   2   0  17      165.27      170.84      5.63 o
  -3   1  17      185.46      179.75     13.90 o
  -2   1  17      407.01      404.88      9.65 o
  -1   1  17        3.67        2.05      3.62 o
   0   1  17      100.95       95.83      5.28 o
   1   1  17      104.31      101.20      4.79 o
   2   1  17       13.25       12.32      2.28 o
  -3   2  17       56.46       64.61      4.72 o
  -2   2  17       22.61       17.37      3.24 o
  -1   2  17       14.41       12.52      3.04 o
   0   2  17       14.90       16.75      3.07 o
   1   2  17        0.21       -2.18      2.18 o
   2   2  17        0.17       -1.10      2.10 o
   3   2  17        7.58        5.76      2.13 o
  -2   3  17       71.58       69.39      4.84 o
  -1   3  17      103.04       99.88      5.68 o
   0   3  17      196.85      194.10      6.58 o
   1   3  17       17.95       18.13      2.04 o
   2   3  17       19.80       23.60      3.25 o
   3   3  17        6.39        3.72      1.99 o
  -1   4  17       19.14       18.72      3.34 o
   0   4  17      143.65      144.26      6.09 o
   1   4  17      340.33      348.39      8.17 o
   2   4  17      268.54      283.22      7.13 o
   3   4  17      183.97      194.31     10.79 o
   0   5  17      107.25      115.30      5.77 o
   1   5  17       11.15       13.36      7.65 o
   2   5  17       53.04       59.97      6.17 o
  -1   0  18      200.60      191.60     12.04 o
   0   0  18      171.26      193.93      5.11 o
  -1   1  18      105.06      115.63      8.40 o
   0   1  18      306.14      338.95     12.51 o
   1   1  18      134.51      136.46      6.44 o
  -1   2  18      573.64      601.33     11.28 o
   0   2  18      235.68      232.05      7.18 o
   1   2  18       28.78       30.38      2.65 o
  -1   3  18      761.89      824.00     22.12 o
   0   3  18      304.00      325.72      8.40 o
   1   3  18      144.56      147.04      6.19 o
 
